# Supplementary material for: Inter-Segmental Coordination Pattern in Patients with Anterior Cruciate Ligament Deficiency during a Single-Step Descent
Source: PLoS One. 2016 Feb 22;11(2):e0149837. doi: 10.1371/journal.pone.0149837 (PMC4762765; doi:10.1371/journal.pone.0149837)
Supplement: S2 Data — (XLSX) [file pone.0149837.s002.xlsx]

## Sheet: Sheet1
Left Ankle Joint Angle 23 ACLD
-31.5107	-7.84137	-29.1681	-11.7277	-19.7512	-21.3098	-8.37017	-14.7497	-19.0961	-15.994	-5.0446	-1.73403	-22.129	-5.61474	-4.87306	-8.36401	-12.306	-9.28607	-4.91518	-2.8774	-14.2842	-7.99832	-2.23863
-31.8971	-8.28947	-29.6313	-12.2373	-20.512	-21.761	-8.90652	-15.5531	-19.6543	-16.7385	-5.58572	-2.01775	-22.6518	-5.90097	-5.23505	-8.82715	-12.6645	-9.6589	-5.2435	-2.94261	-14.7392	-8.64335	-2.20978
-32.2718	-8.77525	-30.0876	-12.7631	-21.264	-22.2069	-9.46805	-16.3322	-20.1973	-17.4978	-6.1941	-2.31619	-23.1649	-6.20041	-5.63011	-9.32935	-13.0325	-10.054	-5.61132	-3.05197	-15.2061	-9.30643	-2.20929
-32.6358	-9.29747	-30.5363	-13.3023	-22.0055	-22.6471	-10.0535	-17.0854	-20.7245	-18.2684	-6.86985	-2.6293	-23.6683	-6.51311	-6.0577	-9.86911	-13.4097	-10.4705	-6.01905	-3.20772	-15.6843	-9.98477	-2.2396
-32.9897	-9.85492	-30.9772	-13.8522	-22.7352	-23.081	-10.6614	-17.8108	-21.2354	-19.0468	-7.61308	-2.957	-24.162	-6.83908	-6.51728	-10.4449	-13.7955	-10.9076	-6.46705	-3.41211	-16.173	-10.6756	-2.30316
-33.3345	-10.4464	-31.4096	-14.41	-23.4516	-23.5084	-11.2907	-18.507	-21.7296	-19.8296	-8.42393	-3.29924	-24.646	-7.17836	-7.00831	-11.0552	-14.1894	-11.3645	-6.95571	-3.66739	-16.6715	-11.3762	-2.40241
-33.6708	-11.0706	-31.8331	-14.9732	-24.1531	-23.9287	-11.9399	-19.1722	-22.2064	-20.6133	-9.3025	-3.65596	-25.1204	-7.53097	-7.53024	-11.6985	-14.5909	-11.8403	-7.48541	-3.97581	-17.1791	-12.0837	-2.5398
-33.9995	-11.7263	-32.2473	-15.5389	-24.8384	-24.3415	-12.6077	-19.8049	-22.6654	-21.3946	-10.2487	-4.02709	-25.5853	-7.89712	-8.08253	-12.3728	-14.9997	-12.3342	-8.05649	-4.33962	-17.695	-12.7954	-2.71779
-34.3212	-12.4122	-32.6519	-16.1048	-25.506	-24.7465	-13.2929	-20.4045	-23.1062	-22.1702	-11.26	-4.41249	-26.0406	-8.27724	-8.66425	-13.0752	-15.4153	-12.8451	-8.66887	-4.76097	-18.2181	-13.5085	-2.93897
-34.6363	-13.1264	-33.0466	-16.6692	-26.154	-25.143	-13.9939	-20.9717	-23.5286	-22.9375	-12.3321	-4.81172	-26.4867	-8.67214	-9.27372	-13.8028	-15.8373	-13.3717	-9.32164	-5.24075	-18.747	-14.2201	-3.20585
-34.9451	-13.8663	-33.4312	-17.2307	-26.7809	-25.5306	-14.7091	-21.5078	-23.9324	-23.6937	-13.46	-5.22409	-26.9236	-9.08257	-9.90914	-14.5524	-16.2653	-13.9129	-10.0134	-5.77854	-19.28	-14.9275	-3.5204
-35.2478	-14.6293	-33.8059	-17.7882	-27.3857	-25.909	-15.4369	-22.014	-24.3179	-24.4361	-14.6375	-5.64914	-27.3517	-9.50905	-10.5685	-15.3206	-16.6989	-14.4672	-10.7424	-6.3737	-19.8157	-15.6283	-3.88425
-35.5446	-15.4123	-34.1708	-18.3413	-27.9677	-26.2781	-16.1753	-22.4922	-24.6852	-25.1622	-15.8571	-6.08667	-27.7715	-9.95195	-11.2492	-16.104	-17.1377	-15.0332	-11.5066	-7.02508	-20.3526	-16.3202	-4.29875
-35.8353	-16.2122	-34.526	-18.89	-28.5273	-26.6376	-16.9224	-22.9446	-25.0347	-25.8697	-17.1108	-6.53622	-28.1835	-10.4112	-11.9489	-16.8991	-17.5815	-15.6094	-12.3031	-7.73007	-20.8891	-17.0008	-4.76473
-36.1199	-17.0256	-34.8717	-19.4346	-29.0652	-26.9875	-17.6766	-23.3731	-25.3668	-26.5563	-18.3901	-6.99711	-28.5883	-10.8865	-12.6648	-17.7026	-18.0297	-16.1944	-13.1292	-8.48529	-21.423	-17.6681	-5.28247
-36.3984	-17.8491	-35.2081	-19.9755	-29.582	-27.3279	-18.4359	-23.7801	-25.6817	-27.2199	-19.6859	-7.46885	-28.9863	-11.3772	-13.3941	-18.5113	-18.4821	-16.7864	-13.9814	-9.28717	-21.9531	-18.3202	-5.85165
-36.6705	-18.6791	-35.5357	-20.5134	-30.079	-27.6589	-19.1986	-24.1676	-25.98	-27.8584	-20.9891	-7.95101	-29.3782	-11.8815	-14.1337	-19.3222	-18.9382	-17.3842	-14.8561	-10.1313	-22.478	-18.9555	-6.47131
-36.9362	-19.5119	-35.8546	-21.049	-30.5578	-27.9806	-19.9629	-24.5378	-26.2625	-28.47	-22.2912	-8.44319	-29.7646	-12.398	-14.8807	-20.1323	-19.3974	-17.9861	-15.7493	-11.0121	-22.9963	-19.5727	-7.1399
-37.1955	-20.344	-36.1654	-21.583	-31.0199	-28.2931	-20.7275	-24.8927	-26.5296	-29.0531	-23.5836	-8.94505	-30.1461	-12.9248	-15.632	-20.9392	-19.8592	-18.5909	-16.6568	-11.9232	-23.5069	-20.1708	-7.85515
-37.4481	-21.1719	-36.4683	-22.1161	-31.4669	-28.5967	-21.4907	-25.2338	-26.7821	-29.6061	-24.8584	-9.45618	-30.5234	-13.4593	-16.3846	-21.7404	-20.3227	-19.1971	-17.5741	-12.8585	-24.0092	-20.7489	-8.61398
-37.694	-21.9918	-36.7636	-22.6482	-31.9005	-28.8914	-22.2512	-25.5629	-27.0209	-30.1277	-26.1091	-9.97615	-30.8969	-13.9992	-17.1353	-22.5337	-20.7872	-19.8036	-18.4969	-13.8113	-24.5026	-21.3066	-9.41267
-37.9329	-22.8006	-37.0517	-23.1795	-32.3226	-29.1773	-23.0077	-25.8815	-27.2467	-30.6167	-27.3301	-10.5048	-31.2673	-14.5422	-17.8814	-23.3171	-21.2517	-20.4092	-19.4209	-14.7742	-24.9865	-21.8438	-10.247
-38.1647	-23.5951	-37.3329	-23.7098	-32.7347	-29.4544	-23.7594	-26.1906	-27.4603	-31.0723	-28.5167	-11.042	-31.6351	-15.0857	-18.6199	-24.0891	-21.7151	-21.0131	-20.3416	-15.7399	-25.4606	-22.3607	-11.112
-38.3888	-24.3725	-37.6074	-24.2383	-33.1379	-29.7227	-24.5055	-26.4914	-27.6628	-31.4936	-29.6651	-11.5877	-32.0007	-15.6274	-19.348	-24.8478	-22.1764	-21.6143	-21.2549	-16.7012	-25.9246	-22.8578	-12.0022
-38.605	-25.1299	-37.8755	-24.7639	-33.5336	-29.982	-25.2452	-26.7844	-27.8552	-31.8801	-30.773	-12.1412	-32.3644	-16.1651	-20.0631	-25.5922	-22.6345	-22.2123	-22.1572	-17.6516	-26.3781	-23.3357	-12.9119
-38.8126	-25.8651	-38.1377	-25.2856	-33.9227	-30.2322	-25.9783	-27.0703	-28.0384	-32.2314	-31.8389	-12.7025	-32.7265	-16.6967	-20.763	-26.3211	-23.0883	-22.8063	-23.0451	-18.5846	-26.8205	-23.7953	-13.8349
-39.011	-26.5762	-38.3944	-25.802	-34.3056	-30.4733	-26.7049	-27.3492	-28.2135	-32.5474	-32.8614	-13.271	-33.0872	-17.2205	-21.4454	-27.0336	-23.537	-23.3961	-23.9155	-19.4943	-27.2515	-24.2378	-14.765
-39.1996	-27.2616	-38.6461	-26.3116	-34.6829	-30.705	-27.4245	-27.6208	-28.3815	-32.8278	-33.84	-13.8463	-33.4462	-17.7349	-22.1088	-27.729	-23.9797	-23.9812	-24.766	-20.3754	-27.6705	-24.6645	-15.6958
-39.3772	-27.92	-38.8937	-26.8129	-35.0546	-30.9271	-28.1376	-27.8852	-28.5433	-33.0729	-34.7744	-14.4274	-33.8032	-18.2386	-22.7517	-28.4066	-24.4157	-24.5615	-25.5947	-21.2236	-28.0769	-25.0769	-16.6211
-39.5428	-28.5508	-39.1378	-27.3045	-35.4203	-31.1396	-28.8447	-28.1419	-28.6995	-33.2829	-35.6644	-15.0134	-34.1572	-18.7305	-23.3729	-29.0661	-24.8442	-25.1365	-26.4001	-22.0359	-28.4698	-25.4763	-17.5349
-39.6954	-29.1541	-39.3791	-27.7853	-35.7796	-31.3424	-29.546	-28.3906	-28.8507	-33.4584	-36.5092	-15.603	-34.5071	-19.21	-23.9719	-29.7072	-25.2647	-25.7064	-27.181	-22.8098	-28.849	-25.8644	-18.4314
-39.8337	-29.7301	-39.6185	-28.2546	-36.1317	-31.5352	-30.2418	-28.6308	-28.9971	-33.5999	-37.3077	-16.1949	-34.8512	-19.6768	-24.5484	-30.3296	-25.6768	-26.2708	-27.9368	-23.5437	-29.2141	-26.2428	-19.3055
-39.9563	-30.2796	-39.8566	-28.7118	-36.4749	-31.7177	-30.9324	-28.8622	-29.1386	-33.7085	-38.059	-16.7876	-35.1876	-20.1306	-25.1025	-30.9332	-26.0802	-26.8298	-28.6675	-24.2372	-29.5646	-26.6129	-20.1525
-40.0616	-30.804	-40.0937	-29.1568	-36.8077	-31.8897	-31.6177	-29.0846	-29.2748	-33.7857	-38.7606	-17.379	-35.5137	-20.5717	-25.6346	-31.5182	-26.4747	-27.3833	-29.3733	-24.8912	-29.9006	-26.9762	-20.9687
-40.1481	-31.3051	-40.33	-29.59	-37.1277	-32.0505	-32.2975	-29.2973	-29.4048	-33.8332	-39.4095	-17.9672	-35.8264	-21.0004	-26.1453	-32.0849	-26.8606	-27.9317	-30.0547	-25.507	-30.2227	-27.3336	-21.7509
-40.2141	-31.7849	-40.5654	-30.0122	-37.4327	-32.1997	-32.971	-29.5	-29.5271	-33.8531	-40.0022	-18.5501	-36.1221	-21.4174	-26.6356	-32.6337	-27.238	-28.475	-30.7125	-26.0868	-30.5313	-27.6862	-22.4967
-40.2578	-32.2454	-40.7997	-30.4245	-37.7192	-32.3363	-33.6369	-29.6918	-29.6399	-33.8483	-40.5336	-19.1254	-36.3969	-21.8232	-27.1068	-33.165	-27.6075	-29.0136	-31.3478	-26.6337	-30.8273	-28.0345	-23.2048
-40.277	-32.6887	-41.0315	-30.828	-37.9835	-32.4591	-34.2933	-29.8716	-29.7408	-33.822	-40.9972	-19.6903	-36.6463	-22.2184	-27.56	-33.6798	-27.9696	-29.5477	-31.9614	-27.1508	-31.1123	-28.3783	-23.8747
-40.2697	-33.1169	-41.2594	-31.2243	-38.2214	-32.5668	-34.9373	-30.0381	-29.827	-33.7779	-41.3852	-20.2422	-36.8651	-22.6038	-27.9962	-34.179	-28.3253	-30.078	-32.5545	-27.6416	-31.3876	-28.7171	-24.5066
-40.2336	-33.5316	-41.4813	-31.6146	-38.4284	-32.6576	-35.5654	-30.1894	-29.8953	-33.7197	-41.6884	-20.7783	-37.0482	-22.9802	-28.4167	-34.6635	-28.6753	-30.6045	-33.128	-28.1104	-31.6544	-29.0499	-25.1014
-40.1659	-33.9341	-41.6942	-32.0005	-38.5992	-32.7293	-36.1734	-30.3225	-29.9424	-33.6521	-41.8952	-21.2953	-37.1903	-23.3479	-28.8219	-35.1344	-29.0205	-31.127	-33.6823	-28.5604	-31.9143	-29.3749	-25.6609
-40.0634	-34.3247	-41.8939	-32.3829	-38.7282	-32.7792	-36.7556	-30.4336	-29.9644	-33.5796	-41.9927	-21.79	-37.2856	-23.7073	-29.2121	-35.5925	-29.3621	-31.6453	-34.2177	-28.9946	-32.1687	-29.6892	-26.1868
-39.923	-34.7029	-42.0754	-32.7625	-38.8088	-32.804	-37.3053	-30.518	-29.957	-33.5069	-41.9667	-22.2589	-37.328	-24.0583	-29.5866	-36.0386	-29.7011	-32.1587	-34.7341	-29.4156	-32.4178	-29.9894	-26.6813
-39.7411	-35.0679	-42.2325	-33.1402	-38.8343	-32.7999	-37.8152	-30.57	-29.9153	-33.4384	-41.8022	-22.6979	-37.3113	-24.4006	-29.9437	-36.4734	-30.0387	-32.6657	-35.2305	-29.8256	-32.6612	-30.2715	-27.1471
-39.5137	-35.4172	-42.3582	-33.5158	-38.7982	-32.7626	-38.2768	-30.5819	-29.8345	-33.3785	-41.4837	-23.1031	-37.2298	-24.7335	-30.281	-36.8969	-30.3759	-33.1638	-35.7052	-30.225	-32.8978	-30.5299	-27.5863
-39.2366	-35.7473	-42.4439	-33.8887	-38.693	-32.6872	-38.68	-30.5447	-29.7103	-33.331	-40.9965	-23.4701	-37.0779	-25.0557	-30.5942	-37.3087	-30.7139	-33.6499	-36.1559	-30.6133	-33.1252	-30.7583	-28.0009
-38.9054	-36.0534	-42.48	-34.2574	-38.5115	-32.568	-39.0137	-30.4486	-29.5376	-33.2989	-40.3293	-23.7944	-36.8507	-25.3655	-30.8776	-37.708	-31.0537	-34.12	-36.5792	-30.9885	-33.3387	-30.9496	-28.3921
-38.5158	-36.3304	-42.456	-34.6203	-38.2466	-32.3997	-39.2665	-30.2827	-29.3111	-33.284	-39.4732	-24.0708	-36.543	-25.6599	-31.1238	-38.0932	-31.3963	-34.5688	-36.9706	-31.3473	-33.5326	-31.0959	-28.7609
-38.0635	-36.5708	-42.3611	-34.9738	-37.8916	-32.1762	-39.4267	-30.0357	-29.0257	-33.2869	-38.4235	-24.2937	-36.1504	-25.9362	-31.3239	-38.4619	-31.7422	-34.9895	-37.3245	-31.6842	-33.6993	-31.1874	-29.1075
-37.5441	-36.7666	-42.1838	-35.3131	-37.4399	-31.8917	-39.4821	-29.6959	-28.6769	-33.3063	-37.1823	-24.4575	-35.6693	-26.1906	-31.4665	-38.8109	-32.0916	-35.3742	-37.6339	-31.9926	-33.829	-31.2142	-29.4308
-36.9548	-36.9087	-41.9128	-35.632	-36.8871	-31.5406	-39.4196	-29.2529	-28.2609	-33.339	-35.7581	-24.556	-35.0981	-26.4184	-31.5392	-39.1358	-32.4441	-35.714	-37.8904	-32.2635	-33.9107	-31.1655	-29.7287
-36.293	-36.988	-41.5372	-35.9228	-36.2303	-31.1181	-39.2264	-28.6975	-27.7741	-33.3802	-34.1649	-24.5828	-34.436	-26.6142	-31.5281	-39.4313	-32.7985	-35.9988	-38.084	-32.4867	-33.9321	-31.0302	-29.9983
-35.5571	-36.9938	-41.0475	-36.1755	-35.4675	-30.6202	-38.8937	-28.0222	-27.2139	-33.4217	-32.4226	-24.5314	-33.683	-26.772	-31.4179	-39.6901	-33.1525	-36.217	-38.2034	-32.6505	-33.8796	-30.7972	-30.2346
-34.7464	-36.9156	-40.4359	-36.3779	-34.5986	-30.0441	-38.4133	-27.222	-26.5784	-33.4536	-30.5564	-24.3948	-32.8404	-26.8851	-31.1932	-39.9034	-33.5023	-36.3559	-38.2363	-32.7424	-33.739	-30.4555	-30.432
-33.8625	-36.7436	-39.6972	-36.5157	-33.6273	-29.388	-37.7782	-26.2959	-25.8686	-33.4635	-28.596	-24.1666	-31.9124	-26.9465	-30.8393	-40.0617	-33.8427	-36.4032	-38.1692	-32.7483	-33.4965	-29.9945	-30.5834
-32.9087	-36.4687	-38.8281	-36.5736	-32.5594	-28.6518	-36.9842	-25.2452	-25.086	-33.4364	-26.5711	-23.8404	-30.9043	-26.9483	-30.3424	-40.1543	-34.166	-36.3458	-37.9885	-32.6542	-33.14	-29.405	-30.6802
-31.8896	-36.0831	-37.829	-36.5347	-31.4033	-27.838	-36.0323	-24.0743	-24.2333	-33.3554	-24.5117	-23.411	-29.8226	-26.8826	-29.6913	-40.1691	-34.4623	-36.1708	-37.6803	-32.4477	-32.6584	-28.6814	-30.7127
-30.8115	-35.5808	-36.7036	-36.3804	-30.1687	-26.9497	-34.9258	-22.7918	-23.3154	-33.2027	-22.4475	-22.8742	-28.6756	-26.7407	-28.8777	-40.0933	-34.7188	-35.8661	-37.2328	-32.1167	-32.0421	-27.8195	-30.6708
-29.6824	-34.9575	-35.4583	-36.0919	-28.867	-25.9923	-33.6716	-21.4091	-22.3397	-32.9595	-20.4037	-22.2264	-27.4726	-26.5145	-27.8979	-39.9139	-34.9191	-35.4216	-36.6356	-31.6502	-31.2859	-26.8173	-30.5435
-28.5119	-34.2121	-34.1035	-35.6532	-27.5119	-24.9726	-32.2811	-19.9397	-21.3142	-32.6077	-18.4018	-21.4656	-26.2238	-26.1967	-26.7534	-39.6182	-35.0447	-34.8292	-35.8812	-31.0394	-30.3893	-25.676	-30.3199
-27.3101	-33.3476	-32.6512	-35.0506	-26.1175	-23.8992	-30.7685	-18.3988	-20.2483	-32.131	-16.4588	-20.5927	-24.9409	-25.7795	-25.4497	-39.1937	-35.0738	-34.0846	-34.9655	-30.2795	-29.355	-24.4022	-29.9894
-26.088	-32.3689	-31.1145	-34.2716	-24.6977	-22.7812	-29.1506	-16.8034	-19.1528	-31.5172	-14.5867	-19.6111	-23.6356	-25.2564	-23.9983	-38.629	-34.9825	-33.1869	-33.8891	-29.3701	-28.1894	-23.006	-29.5431
-24.8569	-31.2833	-29.5094	-33.3088	-23.2656	-21.6286	-27.4468	-15.1707	-18.0386	-30.7581	-12.7931	-18.5257	-22.3188	-24.6226	-22.4163	-37.9157	-34.7471	-32.1387	-32.6565	-28.3128	-26.904	-21.4996	-28.974
-23.6272	-30.1017	-27.8513	-32.1635	-21.834	-20.4516	-25.6782	-13.518	-16.9166	-29.8495	-11.0813	-17.3438	-21.0012	-23.8753	-20.724	-37.0488	-34.3453	-30.9487	-31.2773	-27.1124	-25.5144	-19.8988	-28.2769
-22.4083	-28.8381	-26.1551	-30.8416	-20.4152	-19.2606	-23.867	-11.8609	-15.7978	-28.7945	-9.45161	-16.0758	-19.6933	-23.0138	-18.9449	-36.0286	-33.7571	-29.6307	-29.7655	-25.7781	-24.0391	-18.2217	-27.4498
-21.2083	-27.5075	-24.4348	-29.3535	-19.0196	-18.065	-22.0353	-10.2148	-14.6923	-27.6029	-7.90262	-14.7348	-18.4049	-22.0395	-17.105	-34.8619	-32.9681	-28.2013	-28.1383	-24.3247	-22.4983	-16.4884	-26.4953
-20.0353	-26.1262	-22.7045	-27.7179	-17.6564	-16.8739	-20.2037	-8.59327	-13.6085	-26.2881	-6.43051	-13.3349	-17.1436	-20.9572	-15.2305	-33.5617	-31.972	-26.6813	-26.4169	-22.7687	-20.9132	-14.7205	-25.419
-18.8947	-24.7114	-20.9769	-25.9598	-16.3337	-15.6955	-18.3921	-7.00794	-12.554	-24.8681	-5.03087	-11.8918	-15.9159	-19.7751	-13.3471	-32.1441	-30.7703	-25.0945	-24.6242	-21.1273	-19.3052	-12.9388	-24.2293
-17.7898	-23.2797	-19.2637	-24.1062	-15.0577	-14.5366	-16.6187	-5.46865	-11.535	-23.3651	-3.70005	-10.4215	-14.7274	-18.5049	-11.478	-30.6278	-29.3735	-23.4665	-22.7841	-19.4201	-17.6951	-11.1627	-22.9387
-16.7228	-21.847	-17.5766	-22.1869	-13.8339	-13.4031	-14.8995	-3.98329	-10.5558	-21.8023	-2.43436	-8.94065	-13.5823	-17.1613	-9.64424	-29.0334	-27.8017	-21.8221	-20.922	-17.669	-16.1024	-9.41001	-21.5634
-15.6956	-20.4292	-15.9257	-20.2331	-12.666	-12.2999	-13.2473	-2.55826	-9.61933	-20.2035	-1.2305	-7.46569	-12.4835	-15.7603	-7.86392	-27.3831	-26.0826	-20.1852	-19.0607	-15.8956	-14.5437	-7.69696	-20.1208
-14.7083	-19.0395	-14.3219	-18.2747	-11.5568	-11.2309	-11.6725	-1.1979	-8.72754	-18.5916	-0.0865953	-6.01154	-11.4328	-14.3209	-6.15124	-25.7031	-24.2492	-18.5783	-17.2217	-14.12	-13.0328	-6.03746	-18.6291
-13.7601	-17.6882	-12.7749	-16.3399	-10.5081	-10.1988	-10.1824	0.094835	-7.8814	-16.9877	0.998303	-4.59084	-10.4316	-12.8636	-4.5166	-24.0234	-22.3379	-17.0199	-15.4251	-12.3612	-11.5814	-4.44242	-17.1073
-12.8499	-16.3844	-11.2931	-14.4523	-9.52056	-9.20569	-8.78205	1.31829	-7.08077	-15.4111	2.02454	-3.21523	-9.48017	-11.4083	-2.96768	-22.3737	-20.3852	-15.5255	-13.6873	-10.6365	-10.1991	-2.91916	-15.5747
-11.9764	-15.1357	-9.88287	-12.6319	-8.59415	-8.25306	-7.47379	2.47186	-6.32498	-13.8783	2.99194	-1.89534	-8.57846	-9.97264	-1.50927	-20.7755	-18.4261	-14.1073	-12.0211	-8.96201	-8.89217	-1.47325	-14.0489
-11.1382	-13.9464	-8.54938	-10.8951	-7.72814	-7.34199	-6.25787	3.55571	-5.61307	-12.403	3.90002	-0.638655	-7.72616	-8.573	-0.143564	-19.2385	-16.4911	-12.7731	-10.4366	-7.35147	-7.6641	-0.10877	-12.5454
-10.3344	-12.8189	-7.29766	-9.25298	-6.92114	-6.47299	-5.13241	4.57067	-4.94385	-10.9968	4.74829	0.550062	-6.92264	-7.22392	1.12931	-17.7663	-14.6052	-11.5277	-8.94081	-5.81498	-6.51706	1.17262	-11.0777
-9.56413	-11.754	-6.13089	-7.7124	-6.17091	-5.64631	-4.09465	5.51799	-4.31597	-9.66874	5.53697	1.66709	-6.16703	-5.93584	2.31108	-16.3623	-12.7888	-10.3729	-7.53802	-4.36103	-5.45181	2.37141	-9.65753
-8.82673	-10.7516	-5.04957	-6.27746	-5.4748	-4.86215	-3.1407	6.39958	-3.72805	-8.42561	6.26705	2.70995	-5.45843	-4.7158	3.4046	-15.0337	-11.056	-9.30825	-6.22979	-2.99632	-4.46729	3.4888	-8.29401
-8.12203	-9.8103	-4.05051	-4.94859	-4.82982	-4.1205	-2.26616	7.2175	-3.17881	-7.27211	6.94012	3.67854	-4.7959	-3.56856	4.41345	-13.787	-9.41632	-8.33081	-5.01627	-1.72449	-3.56112	4.52655	-6.99373
-7.45037	-8.92783	-3.12917	-3.72383	-4.23229	-3.42124	-1.46627	7.97409	-2.66711	-6.2109	7.55893	4.57427	-4.17845	-2.49635	5.34209	-12.6239	-7.87583	-7.43651	-3.89615	-0.546786	-2.73054	5.48717	-5.76158
-6.81235	-8.10163	-2.28115	-2.59979	-3.67812	-2.76421	-0.736262	8.67228	-2.19189	-5.24267	8.12741	5.39907	-3.6051	-1.49944	6.19544	-11.5423	-6.43779	-6.61969	-2.86671	0.536842	-1.97245	6.37377	-4.6006
-6.2086	-7.32937	-1.50224	-1.5716	-3.16328	-2.14903	-0.0716783	9.31518	-1.75223	-4.36587	8.65	6.15582	-3.07486	-0.576529	6.97845	-10.5404	-5.10313	-5.87428	-1.92475	1.52828	-1.28338	7.18957	-3.51223
-5.63981	-6.60869	-0.787811	-0.63391	-2.68379	-1.57505	0.531603	9.90594	-1.34733	-3.57691	9.13136	6.84825	-2.58679	0.274509	7.69602	-9.61837	-3.87179	-5.19415	-1.06656	2.431	-0.65965	7.93763	-2.49701
-5.10666	-5.93733	-0.132438	0.218543	-2.23555	-1.04148	1.07746	10.4478	-0.976492	-2.87095	9.57641	7.48002	-2.13986	1.05609	8.35271	-8.77703	-2.74261	-4.57288	-0.287828	3.24961	-0.0976532	8.62091	-1.55456
-4.6096	-5.31328	0.469871	0.991108	-1.81464	-0.547393	1.56938	10.9441	-0.639087	-2.24166	9.99016	8.05489	-1.73304	1.77083	8.9527	-8.0164	-1.71355	-4.00409	0.415912	3.98957	0.40615	9.24233	-0.683646
-4.14871	-4.73506	1.0255	1.68854	-1.41773	-0.0916732	2.01022	11.3979	-0.334554	-1.68152	10.3768	8.57689	-1.36517	2.42121	9.49976	-7.3357	-0.782017	-3.48232	1.04924	4.65662	0.855155	9.80476	0.117363
-3.72376	-4.20133	1.54048	2.3151	-1.04199	0.32719	2.40252	11.8119	-0.06237	-1.18262	10.7395	9.04963	-1.03504	3.00952	9.99719	-6.73352	0.0557941	-3.00312	1.61693	5.25642	1.25259	10.3108	0.850298
-3.33407	-3.71087	2.01953	2.87451	-0.684861	0.710884	2.74852	12.1886	0.177999	-0.737262	11.081	9.47642	-0.741396	3.53767	10.4476	-6.20824	0.804369	-2.5624	2.12371	5.79472	1.60168	10.7629	1.51729
-2.97834	-3.26258	2.46711	3.37017	-0.344334	1.06103	3.05009	12.5299	0.387124	-0.338352	11.4031	9.86028	-0.482925	4.00729	10.8532	-5.75758	1.46875	-2.15676	2.57409	6.27709	1.90575	11.1631	2.12073
-2.65491	-2.85545	2.88751	3.80523	-0.0192122	1.37924	3.30878	12.8376	0.565656	0.0205623	11.7064	10.2039	-0.258266	4.41981	11.2159	-5.37828	2.05488	-1.78384	2.97257	6.70833	2.16785	11.5138	2.66312
-2.36186	-2.48845	3.28373	4.1823	0.291109	1.66715	3.52589	13.113	0.714327	0.345231	11.9911	10.5097	-0.0660816	4.77655	11.5374	-5.06638	2.56898	-1.44193	3.32323	7.092	2.39081	11.8167	3.14698
-2.0972	-2.16041	3.65701	4.50387	0.587108	1.9265	3.70253	13.357	0.833906	0.639217	12.2565	10.7795	0.0950576	5.07866	11.8191	-4.81753	3.01727	-1.12968	3.62934	7.43107	2.57725	12.0737	3.57496
-1.85896	-1.87016	4.00815	4.7726	0.869222	2.15915	3.83979	13.5704	0.925162	0.904806	12.5021	11.0151	0.226635	5.32728	12.0624	-4.62709	3.40535	-0.846135	3.89354	7.72843	2.72969	12.2865	3.94978
-1.64512	-1.61649	4.33706	4.99115	1.13786	2.36694	3.93872	13.754	0.988864	1.14415	12.727	11.2182	0.330134	5.52352	12.2685	-4.49047	3.7383	-0.590464	4.11837	7.987	2.8507	12.4571	4.27412
-1.45371	-1.39821	4.64328	5.16221	1.39342	2.55172	4.00041	13.9085	1.02578	1.3594	12.9308	11.3905	0.407039	5.66852	12.4387	-4.40308	4.02114	-0.361818	4.30634	8.20968	2.9428	12.5871	4.5507
-1.28272	-1.21415	4.92637	5.28842	1.63633	2.71536	4.02593	14.0345	1.03668	1.55272	13.1125	11.5339	0.458835	5.76341	12.5745	-4.36032	4.25888	-0.159354	4.45998	8.39938	3.00856	12.6785	4.78222
-1.13018	-1.06309	5.18583	5.37247	1.86697	2.85971	4.01633	14.1328	1.02234	1.72625	13.2717	11.6502	0.487003	5.80932	12.677	-4.3576	4.45653	0.0177739	4.58183	8.559	3.05052	12.7331	4.97138
-0.994069	-0.943852	5.42122	5.41701	2.08577	2.98661	3.9727	14.204	0.983513	1.88215	13.4075	11.7409	0.49303	5.80739	12.7477	-4.39034	4.61908	0.17041	4.6744	8.69146	3.07121	12.7527	5.12088
-0.872414	-0.855245	5.63205	5.42473	2.29313	3.09793	3.8961	14.2487	0.920981	2.02258	13.5194	11.808	0.478398	5.75875	12.7877	-4.45393	4.75156	0.299398	4.74022	8.79964	3.0732	12.7391	5.23344

## Sheet: Sheet2
Left Ankle Joint Ankle 23 Healthy
-6.09045	-11.6526	-6.60828	-8.7051	-10.207	-10.494	-14.9089	-11.785	-3.80453	-19.4822	-15.8028	-13.3354	-29.1556	-1.67728	5.16235	-20.9131	-9.84205	-6.09942	-16.1914	-3.66693	-6.85759	-19.2244	-3.87887
-6.52463	-11.9847	-7.44146	-9.39269	-11.179	-11.2298	-15.3759	-12.3054	-4.42643	-19.9435	-16.3936	-13.9585	-29.7308	-2.13888	4.57953	-21.2958	-10.2847	-6.57694	-16.9378	-4.17935	-7.42877	-19.6675	-4.19593
-6.98999	-12.3689	-8.29608	-10.0771	-12.1571	-11.9717	-15.8556	-12.8283	-5.07618	-20.4166	-16.9891	-14.5756	-30.2918	-2.63772	3.96014	-21.6599	-10.7628	-7.07384	-17.6764	-4.74045	-8.04669	-20.1152	-4.55058
-7.48739	-12.7976	-9.16822	-10.756	-13.1385	-12.7169	-16.3471	-13.3521	-5.75252	-20.9004	-17.5877	-15.1866	-30.8379	-3.17227	3.30731	-22.0069	-11.2742	-7.58926	-18.4055	-5.34905	-8.70803	-20.5664	-4.94408
-8.01767	-13.2633	-10.054	-11.4269	-14.1202	-13.4628	-16.8496	-13.8752	-6.45418	-21.3942	-18.1879	-15.7911	-31.3688	-3.74096	2.62413	-22.338	-11.8161	-8.12233	-19.1236	-6.00396	-9.40943	-21.0201	-5.37767
-8.58168	-13.7585	-10.9494	-12.0873	-15.0994	-14.2069	-17.3623	-14.3959	-7.17989	-21.897	-18.7882	-16.389	-31.8841	-4.34223	1.91371	-22.6546	-12.3864	-8.67218	-19.8288	-6.704	-10.1476	-21.4754	-5.8526
-9.18023	-14.2758	-11.8506	-12.7348	-16.0729	-14.9465	-17.8844	-14.9126	-7.92845	-22.4081	-19.387	-16.9799	-32.3833	-4.97452	1.17918	-22.9581	-12.9824	-9.23794	-20.5197	-7.448	-10.9191	-21.9313	-6.37012
-9.81369	-14.8109	-12.7535	-13.367	-17.0376	-15.6788	-18.4149	-15.4239	-8.69917	-22.9264	-19.9827	-17.5633	-32.8659	-5.63628	0.423678	-23.2498	-13.6018	-9.81872	-21.1944	-8.23477	-11.7203	-22.3869	-6.9313
-10.4818	-15.3689	-13.6539	-13.9818	-17.9901	-16.4013	-18.953	-15.9287	-9.49123	-23.4511	-20.5739	-18.1386	-33.3315	-6.32571	-0.349706	-23.5314	-14.2417	-10.4139	-21.8515	-9.06273	-12.5465	-22.8411	-7.53657
-11.1842	-15.9563	-14.5474	-14.5776	-18.9276	-17.1112	-19.4976	-16.4264	-10.3036	-23.9814	-21.159	-18.7051	-33.7798	-7.04034	-1.13799	-23.8043	-14.8984	-11.0236	-22.4894	-9.92895	-13.393	-23.2931	-8.18543
-11.9197	-16.5773	-15.4301	-15.1532	-19.8476	-17.8066	-20.0476	-16.9163	-11.1352	-24.5163	-21.7368	-19.2623	-34.2107	-7.77733	-1.93818	-24.0699	-15.568	-11.6485	-23.1071	-10.8298	-14.2548	-23.7424	-8.87725
-12.6868	-17.2299	-16.2978	-15.7074	-20.7474	-18.4853	-20.6017	-17.398	-11.9842	-25.0549	-22.306	-19.809	-34.6242	-8.53382	-2.74729	-24.3297	-16.2464	-12.2871	-23.7036	-11.7614	-15.1265	-24.1883	-9.61125
-13.4832	-17.9112	-17.1473	-16.2397	-21.6254	-19.1456	-21.1584	-17.8715	-12.8486	-25.5963	-22.8656	-20.3442	-35.0202	-9.30658	-3.56238	-24.5849	-16.9295	-12.9322	-24.2781	-12.7198	-16.0028	-24.6305	-10.3858
-14.306	-18.6185	-17.9755	-16.7502	-22.48	-19.7858	-21.7164	-18.3371	-13.726	-26.1396	-23.4146	-20.8666	-35.3988	-10.0923	-4.38037	-24.8367	-17.6133	-13.5754	-24.8299	-13.7003	-16.8784	-25.0686	-11.1992
-15.152	-19.3504	-18.7799	-17.2392	-23.3102	-20.4046	-22.2741	-18.7952	-14.6133	-26.684	-23.9524	-21.3749	-35.76	-10.8877	-5.19808	-25.0863	-18.2941	-14.2089	-25.3587	-14.6983	-17.7479	-25.5024	-12.0495
-16.0171	-20.1049	-19.5586	-17.707	-24.1149	-21.0007	-22.8303	-19.2464	-15.5073	-27.2288	-24.4781	-21.8679	-36.1036	-11.6894	-6.01229	-25.3347	-18.9684	-14.8346	-25.8642	-15.7089	-18.6061	-25.9316	-12.9339
-16.8969	-20.8796	-20.3106	-18.1545	-24.8939	-21.5732	-23.3835	-19.6915	-16.4049	-27.7732	-24.9913	-22.3443	-36.4297	-12.494	-6.8195	-25.5829	-19.6331	-15.4613	-26.3463	-16.727	-19.448	-26.3562	-13.8494
-17.7867	-21.6718	-21.0351	-18.5825	-25.6468	-22.1214	-23.9325	-20.1313	-17.3028	-28.3166	-25.4915	-22.8032	-36.7378	-13.2983	-7.6161	-25.8315	-20.2857	-16.0975	-26.805	-17.7475	-20.2689	-26.7761	-14.7927
-18.6824	-22.4784	-21.732	-18.9921	-26.3742	-22.6446	-24.476	-20.5664	-18.1976	-28.8582	-25.9783	-23.2441	-37.028	-14.0994	-8.39837	-26.0813	-20.9241	-16.7459	-27.2405	-18.7657	-21.0647	-27.1912	-15.7598
-19.5793	-23.2961	-22.4022	-19.384	-27.0763	-23.1426	-25.0132	-20.9977	-19.0863	-29.3974	-26.4514	-23.6663	-37.2999	-14.8942	-9.16264	-26.3328	-21.5466	-17.3999	-27.6533	-19.7767	-21.8314	-27.6016	-16.746
-20.4736	-24.1218	-23.0468	-19.7592	-27.7539	-23.6153	-25.5431	-21.4258	-19.9663	-29.9335	-26.9107	-24.0699	-37.5534	-15.68	-9.90523	-26.5867	-22.152	-18.052	-28.0438	-20.7762	-22.566	-28.0074	-17.7466
-21.362	-24.9523	-23.6675	-20.1184	-28.4085	-24.0627	-26.065	-21.8511	-20.8348	-30.466	-27.3559	-24.4549	-37.7879	-16.4547	-10.6227	-26.8432	-22.74	-18.6965	-28.4126	-21.7601	-23.2661	-28.4088	-18.7563
-22.242	-25.7845	-24.266	-20.4627	-29.0416	-24.4852	-26.5784	-22.2737	-21.6893	-30.9941	-27.7867	-24.8217	-38.0026	-17.216	-11.3121	-27.1025	-23.3102	-19.3333	-28.7604	-22.725	-23.9298	-28.806	-19.7693
-23.1114	-26.6152	-24.8449	-20.7926	-29.6548	-24.8832	-27.0826	-22.6938	-22.5273	-31.5174	-28.2029	-25.1709	-38.1967	-17.9621	-11.9711	-27.3646	-23.8628	-19.9636	-29.0879	-23.6681	-24.5564	-29.1991	-20.78
-23.9688	-27.4417	-25.4065	-21.1091	-30.2504	-25.2574	-27.5771	-23.1112	-23.3466	-32.0354	-28.6041	-25.5033	-38.3692	-18.6919	-12.5977	-27.6295	-24.3983	-20.5888	-29.3959	-24.5869	-25.1455	-29.5884	-21.7818
-24.8137	-28.2612	-25.9531	-21.4129	-30.8306	-25.6086	-28.0614	-23.5255	-24.1451	-32.5478	-28.9902	-25.8198	-38.519	-19.4042	-13.1905	-27.8969	-24.9172	-21.2091	-29.6853	-25.4797	-25.6982	-29.974	-22.7686
-25.6461	-29.0715	-26.4871	-21.7052	-31.3977	-25.9377	-28.5351	-23.9362	-24.9209	-33.0545	-29.3604	-26.1213	-38.6446	-20.0985	-13.749	-28.1663	-25.4205	-21.824	-29.9566	-26.345	-26.2158	-30.3562	-23.7343
-26.4663	-29.8704	-27.0105	-21.987	-31.9539	-26.2454	-28.9977	-24.3426	-25.6723	-33.5556	-29.7144	-26.4091	-38.7438	-20.7745	-14.2731	-28.4371	-25.9092	-22.4326	-30.2105	-27.1824	-26.701	-30.7352	-24.6729
-27.2751	-30.6561	-27.5252	-22.2594	-32.5011	-26.5328	-29.4486	-24.744	-26.3979	-34.0512	-30.0512	-26.6843	-38.8143	-21.4323	-14.7631	-28.7088	-26.384	-23.0345	-30.4478	-27.9916	-27.1573	-31.1108	-25.5788
-28.0738	-31.427	-28.0323	-22.5236	-33.0409	-26.8005	-29.8874	-25.1397	-27.0965	-34.5416	-30.3702	-26.948	-38.8533	-22.0722	-15.22	-28.9803	-26.8462	-23.6294	-30.6689	-28.7727	-27.5892	-31.4829	-26.4472
-28.8635	-32.1816	-28.5324	-22.7811	-33.5747	-27.049	-30.3136	-25.5287	-27.7671	-35.0271	-30.6705	-27.2016	-38.8577	-22.6948	-15.6452	-29.2505	-27.2968	-24.2169	-30.8741	-29.5263	-28.0019	-31.8513	-27.2739
-29.645	-32.9185	-29.0255	-23.0332	-34.1032	-27.2784	-30.7268	-25.9104	-28.4088	-35.508	-30.951	-27.446	-38.8238	-23.3009	-16.0405	-29.5181	-27.7367	-24.7964	-31.0637	-30.2533	-28.4013	-32.2157	-28.0555
-30.4195	-33.6365	-29.5114	-23.2813	-34.6266	-27.4885	-31.1267	-26.284	-29.021	-35.9842	-31.2106	-27.6822	-38.7473	-23.8914	-16.4077	-29.7815	-28.1669	-25.367	-31.2378	-30.9551	-28.7941	-32.5756	-28.7898
-31.1877	-34.3344	-29.9891	-23.5267	-35.1451	-27.6786	-31.5129	-26.649	-29.6029	-36.4555	-31.4481	-27.9112	-38.6239	-24.4673	-16.7496	-30.0387	-28.5882	-25.9278	-31.3962	-31.6328	-29.1871	-32.9304	-29.4752
-31.9495	-35.0112	-30.4568	-23.7707	-35.6586	-27.8472	-31.8854	-27.005	-30.1541	-36.9212	-31.6621	-28.1335	-38.449	-25.0293	-17.0686	-30.2874	-29.0016	-26.4777	-31.5386	-32.2872	-29.5875	-33.2792	-30.1111
-32.705	-35.6657	-30.9126	-24.0148	-36.1662	-27.9919	-32.2441	-27.3514	-30.6744	-37.3802	-31.8512	-28.3496	-38.2178	-25.5781	-17.3675	-30.5246	-29.4077	-27.0154	-31.6646	-32.9189	-30.0024	-33.6214	-30.6982
-33.454	-36.2966	-31.3539	-24.2599	-36.6678	-28.1098	-32.5888	-27.6881	-31.1637	-37.8308	-32.0141	-28.5595	-37.9257	-26.1146	-17.6492	-30.7473	-29.8071	-27.5392	-31.7734	-33.5282	-30.4385	-33.9559	-31.2378
-34.1954	-36.9026	-31.7773	-24.5071	-37.1626	-28.1976	-32.9195	-28.015	-31.6227	-38.2711	-32.1489	-28.7627	-37.5681	-26.6387	-17.9169	-30.9522	-30.2	-28.0479	-31.8641	-34.1141	-30.9021	-34.2818	-31.7315
-34.9283	-37.4823	-32.1794	-24.7573	-37.6501	-28.2509	-33.2359	-28.332	-32.0526	-38.6984	-32.254	-28.9589	-37.141	-27.1498	-18.1733	-31.1351	-30.5865	-28.5397	-31.9353	-34.6737	-31.3985	-34.5978	-32.1816
-35.6511	-38.034	-32.5562	-25.0111	-38.1295	-28.2641	-33.5377	-28.6391	-32.4549	-39.1095	-32.3271	-29.1472	-36.6416	-27.6475	-18.4215	-31.2915	-30.9666	-29.0123	-31.9855	-35.2034	-31.932	-34.9023	-32.5908
-36.3619	-38.5559	-32.9025	-25.2685	-38.6003	-28.2321	-33.8241	-28.9365	-32.8317	-39.5007	-32.3659	-29.3266	-36.0682	-28.1304	-18.6641	-31.4169	-31.3392	-29.4637	-32.0132	-35.6975	-32.5047	-35.1937	-32.962
-37.058	-39.0446	-33.2128	-25.5296	-39.0617	-28.1494	-34.0941	-29.2243	-33.1856	-39.8676	-32.3678	-29.4958	-35.4199	-28.5962	-18.9036	-31.5068	-31.7034	-29.8916	-32.0161	-36.1478	-33.1168	-35.4696	-33.2978
-37.7357	-39.4967	-33.4803	-25.7936	-39.5129	-28.0103	-34.346	-29.5025	-33.5193	-40.2052	-32.3299	-29.6534	-34.6968	-29.042	-19.1421	-31.5563	-32.0572	-30.293	-31.9914	-36.5443	-33.7658	-35.7275	-33.6001
-38.3908	-39.908	-33.6977	-26.0591	-39.9532	-27.8083	-34.5781	-29.7709	-33.8356	-40.5076	-32.2487	-29.7982	-33.9008	-29.464	-19.3813	-31.5602	-32.3982	-30.6649	-31.9364	-36.8751	-34.4451	-35.9643	-33.8706
-39.018	-40.2726	-33.8567	-26.3243	-40.3813	-27.5382	-34.7877	-30.0294	-34.1369	-40.7677	-32.1198	-29.9281	-33.0352	-29.8579	-19.6223	-31.5138	-32.7232	-31.0037	-31.848	-37.1256	-35.1453	-36.176	-34.1105
-39.6102	-40.583	-33.9476	-26.5862	-40.796	-27.1953	-34.9712	-30.2771	-34.4251	-40.9775	-31.9387	-30.041	-32.1053	-30.218	-19.8653	-31.4121	-33.0276	-31.3056	-31.7227	-37.28	-35.8519	-36.358	-34.3198
-40.1592	-40.8307	-33.9601	-26.8409	-41.1954	-26.775	-35.1245	-30.5128	-34.7013	-41.1286	-31.7005	-30.1342	-31.1177	-30.5374	-20.1098	-31.251	-33.3063	-31.566	-31.5565	-37.3218	-36.5462	-36.5055	-34.4973
-40.6556	-41.0049	-33.8833	-27.0839	-41.5774	-26.2735	-35.2434	-30.7345	-34.9656	-41.2106	-31.4	-30.2046	-30.0796	-30.8089	-20.3541	-31.0264	-33.5529	-31.7799	-31.3455	-37.2335	-37.2058	-36.613	-34.6408
-41.089	-41.0937	-33.7062	-27.3091	-41.9387	-25.6888	-35.3222	-30.9393	-35.2166	-41.2124	-31.0315	-30.2487	-28.9988	-31.024	-20.5949	-30.7345	-33.7596	-31.9419	-31.0854	-36.9982	-37.8041	-36.6738	-34.7464
-41.4463	-41.0842	-33.4171	-27.5094	-42.2758	-25.0201	-35.3543	-31.1233	-35.4511	-41.1223	-30.5889	-30.2623	-27.884	-31.1731	-20.8279	-30.3714	-33.9177	-32.0461	-30.7721	-36.6002	-38.3119	-36.6808	-34.809
-41.7142	-40.9626	-33.0053	-27.6769	-42.5834	-24.2678	-35.3328	-31.2812	-35.6644	-40.9282	-30.067	-30.2399	-26.7449	-31.2462	-21.047	-29.9347	-34.0171	-32.0863	-30.402	-36.0266	-38.6988	-36.6267	-34.822
-41.8796	-40.7142	-32.4607	-27.803	-42.855	-23.4333	-35.2504	-31.4064	-35.8501	-40.6171	-29.4605	-30.1756	-25.5916	-31.2328	-21.2443	-29.4226	-34.047	-32.0557	-29.9714	-35.2669	-38.9349	-36.5043	-34.7779
-41.9276	-40.3259	-31.7765	-27.8777	-43.0834	-22.5201	-35.1002	-31.4911	-35.9989	-40.1774	-28.7655	-30.0634	-24.4327	-31.1224	-21.4104	-28.8341	-33.996	-31.947	-29.4776	-34.3164	-38.9911	-36.3057	-34.667
-41.844	-39.786	-30.9468	-27.8908	-43.2588	-21.5326	-34.8753	-31.5262	-36.0999	-39.5978	-27.9791	-29.8965	-23.2769	-30.9043	-21.5347	-28.1688	-33.8522	-31.753	-28.9178	-33.1747	-38.8437	-36.0228	-34.4788
-41.6156	-39.0855	-29.9687	-27.8319	-43.3695	-20.4766	-34.5691	-31.5006	-36.1406	-38.8694	-27.1	-29.6677	-22.1324	-30.5688	-21.6052	-27.4281	-33.6041	-31.4671	-28.291	-31.8473	-38.4731	-35.6482	-34.2037
-41.2301	-38.2187	-28.844	-27.6911	-43.4026	-19.3601	-34.1735	-31.4033	-36.1059	-37.9856	-26.1283	-29.3693	-21.0067	-30.1078	-21.6089	-26.6146	-33.2412	-31.0831	-27.5971	-30.3444	-37.8664	-35.1748	-33.8312
-40.6776	-37.1838	-27.5794	-27.4592	-43.3431	-18.1926	-33.6797	-31.2226	-35.98	-36.943	-25.067	-28.9944	-19.906	-29.5158	-21.5321	-25.733	-32.7542	-30.595	-26.8372	-28.683	-37.0196	-34.5975	-33.3515
-39.9506	-35.9855	-26.1845	-27.127	-43.1752	-16.9842	-33.08	-30.9458	-35.7459	-35.743	-23.9211	-28.5368	-18.8357	-28.7887	-21.3613	-24.789	-32.1366	-29.9973	-26.0134	-26.8856	-35.9362	-33.9124	-32.756
-39.0446	-34.6329	-24.6732	-26.6879	-42.8819	-15.7459	-32.3724	-30.5614	-35.3861	-34.3913	-22.6979	-27.9911	-17.8006	-27.9252	-21.0836	-23.7902	-31.3842	-29.2872	-25.129	-24.978	-34.6274	-33.1165	-32.0386
-37.9597	-33.1379	-23.0647	-26.1376	-42.4441	-14.4872	-31.5655	-30.0595	-34.8847	-32.8965	-21.4067	-27.3529	-16.8038	-26.9288	-20.6871	-22.7457	-30.4963	-28.4641	-24.189	-22.9879	-33.1133	-32.2087	-31.1958
-36.7008	-31.5168	-21.381	-25.4734	-41.8444	-13.213	-30.6717	-29.4325	-34.229	-31.2736	-20.0585	-26.6196	-15.8479	-25.8063	-20.1618	-21.6652	-29.4766	-27.5288	-23.1995	-20.9449	-31.4211	-31.1913	-30.2271
-35.2783	-29.7905	-19.6452	-24.695	-41.0679	-11.9273	-29.7022	-28.6757	-33.4086	-29.5415	-18.6657	-25.7901	-14.9344	-24.5668	-19.501	-20.5597	-28.3322	-26.4843	-22.1674	-18.8796	-29.5814	-30.0689	-29.1347
-33.7066	-27.9806	-17.881	-23.8051	-40.0998	-10.6339	-28.6553	-27.7865	-32.418	-27.7206	-17.2416	-24.8651	-14.0643	-23.223	-18.7023	-19.4398	-27.0739	-25.3374	-21.1001	-16.821	-27.6286	-28.8492	-27.9251
-32.0056	-26.1068	-16.1128	-22.8093	-38.9288	-9.34209	-27.5223	-26.7671	-31.2609	-25.8333	-15.8003	-23.8482	-13.2375	-21.7906	-17.7669	-18.3158	-25.7162	-24.0978	-20.0059	-14.7945	-25.5998	-27.5413	-26.6088
-30.2001	-24.1909	-14.3621	-21.7162	-37.5495	-8.06718	-26.2957	-25.6248	-29.9456	-23.9038	-14.3553	-22.7441	-12.4539	-20.2869	-16.701	-17.1974	-24.2763	-22.7772	-18.8932	-12.8221	-23.5299	-26.1564	-25.198
-28.3162	-22.2548	-12.6471	-20.535	-35.9616	-6.8234	-24.9804	-24.3697	-28.4868	-21.9557	-12.9196	-21.5593	-11.7128	-18.7302	-15.5162	-16.0929	-22.7729	-21.3897	-17.7705	-10.9231	-21.4503	-24.708	-23.7076
-26.3824	-20.3176	-10.9828	-19.2772	-34.1727	-5.6232	-23.5964	-23.0146	-26.9067	-20.0099	-11.5046	-20.3026	-11.0129	-17.1391	-14.2286	-15.0093	-21.2257	-19.9513	-16.6458	-9.11281	-19.3904	-23.2113	-22.1552
-24.4274	-18.3958	-9.38105	-17.9567	-32.1978	-4.4705	-22.1667	-21.5765	-25.2326	-18.085	-10.1213	-18.9847	-10.3525	-15.5315	-12.8567	-13.9526	-19.6544	-18.4792	-15.5266	-7.40099	-17.3748	-21.6826	-20.5591
-22.4779	-16.507	-7.84935	-16.5873	-30.057	-3.36231	-20.7114	-20.0747	-23.4935	-16.1977	-8.77914	-17.6175	-9.73037	-13.9242	-11.4225	-12.9276	-18.0769	-16.9908	-14.4201	-5.79363	-15.4221	-20.1372	-18.9369
-20.5597	-14.667	-6.39177	-15.1826	-27.7792	-2.29436	-19.2448	-18.5293	-21.7184	-14.3612	-7.48564	-16.214	-9.14488	-12.333	-9.94953	-11.9375	-16.5099	-15.5028	-13.3329	-4.29393	-13.5467	-18.5899	-17.306
-18.6952	-12.8881	-5.01018	-13.7567	-25.4003	-1.26265	-17.7779	-16.9613	-19.9364	-12.5847	-6.24614	-14.7883	-8.59437	-10.7709	-8.46066	-10.9848	-14.9676	-14.031	-12.27	-2.90187	-11.7588	-17.055	-15.6825
-16.9014	-11.1824	-3.70485	-12.3234	-22.9584	-0.267539	-16.3203	-15.3904	-18.1746	-10.8752	-5.06484	-13.3546	-8.07711	-9.2494	-6.97723	-10.0719	-13.4617	-12.5899	-11.2363	-1.61423	-10.0652	-15.546	-14.0812
-15.1923	-9.56007	-2.47446	-10.8953	-20.4925	0.688801	-14.8826	-13.8359	-16.4543	-9.2381	-3.94492	-11.9279	-7.59148	-7.77762	-5.51894	-9.20005	-12.0007	-11.1921	-10.2359	-0.425713	-8.46946	-14.0747	-12.5139
-13.5783	-8.02871	-1.31688	-9.48401	-18.0439	1.60438	-13.474	-12.3152	-14.7936	-7.67609	-2.88783	-10.5219	-7.13598	-6.36303	-4.10275	-8.36963	-10.5913	-9.84713	-9.27207	0.669959	-6.97313	-12.6503	-10.9908
-12.064	-6.59351	-0.229888	-8.10004	-15.6529	2.47742	-12.1026	-10.8425	-13.2071	-6.19096	-1.89361	-9.14946	-6.70923	-5.01134	-2.74123	-7.58098	-9.2379	-8.56276	-8.34715	1.67974	-5.57653	-11.2803	-9.52037
-10.651	-5.25776	0.788918	-6.75303	-13.3516	3.30711	-10.7748	-9.42915	-11.7046	-4.78359	-0.961194	-7.82229	-6.30991	-3.72655	-1.4439	-6.83418	-7.94322	-7.34522	-7.46305	2.61125	-4.27917	-9.97095	-8.10884
-9.3394	-4.02278	1.74182	-5.4511	-11.1694	4.09309	-9.49636	-8.08436	-10.2924	-3.45446	-0.0889223	-6.54988	-5.93668	-2.5115	-0.217019	-6.12852	-6.70854	-6.19802	-6.62142	3.47207	-3.07975	-8.72714	-6.761
-8.12601	-2.88729	2.6313	-4.20106	-9.13079	4.83511	-8.27393	-6.8143	-8.97416	-2.20416	0.725399	-5.33964	-5.58817	-1.36808	0.937071	-5.46307	-5.53431	-5.12282	-5.82323	4.26916	-1.97636	-7.55147	-5.48058
-7.00684	-1.84812	3.46014	-3.00873	-7.25098	5.53315	-7.11374	-5.62247	-7.75099	-1.0328	1.48431	-4.19683	-5.26316	-0.297223	2.01807	-4.83702	-4.42069	-4.12037	-5.06887	5.00874	-0.966805	-6.44531	-4.27017
-5.97827	-0.900907	4.23132	-1.87892	-5.53919	6.18779	-6.02094	-4.51079	-6.62122	0.0601567	2.19084	-3.12452	-4.96045	0.701174	3.02797	-4.2492	-3.36751	-3.19032	-4.3585	5.69621	-0.0483211	-5.40909	-3.13128
-5.03605	-0.0401694	4.94804	-0.815241	-4.0004	6.80009	-4.99786	-3.47957	-5.58243	1.0753	2.84839	-2.12399	-4.67881	1.62775	3.97041	-3.69841	-2.37445	-2.33112	-3.69197	6.33631	0.782892	-4.44241	-2.06458
-4.17571	0.740853	5.61375	0.179706	-2.63305	7.37133	-4.04338	-2.52765	-4.63038	2.01346	3.46028	-1.19497	-4.4169	2.4836	4.84928	-3.18369	-1.44128	-1.5407	-3.06875	6.93309	1.53166	-3.54384	-1.07029
-3.39347	1.44958	6.23218	1.10401	-1.43102	7.90195	-3.1564	-1.65326	-3.75954	2.87633	4.02945	-0.335518	-4.17336	3.2705	5.66878	-2.70399	-0.567856	-0.816773	-2.4879	7.48987	2.20379	-2.71122	-0.147391
-2.68554	2.09338	6.80693	1.95654	-0.385446	8.38981	-2.33582	-0.854048	-2.96409	3.66693	4.55867	0.456912	-3.9468	3.99093	6.43297	-2.25832	0.245928	-0.156787	-1.94823	8.00934	2.80601	-1.94185	0.706007
-2.04766	2.67914	7.34141	2.73703	0.515194	8.83269	-1.58161	-0.126886	-2.2376	4.38874	5.05067	1.18579	-3.73583	4.64781	7.14504	-1.84592	1.00018	0.442198	-1.44832	8.49396	3.34584	-1.23264	1.49221
-1.47496	3.21391	7.83879	3.44588	1.28468	9.22895	-0.893319	0.531756	-1.57359	5.04549	5.50812	1.8555	-3.53908	5.24469	7.80779	-1.46606	1.69519	0.983237	-0.986486	8.94605	3.83125	-0.580331	2.2142
-0.962453	3.70383	8.30186	4.08393	1.93802	9.58096	-0.269286	1.1257	-0.965917	5.64153	5.93331	2.47052	-3.35516	5.7853	8.42325	-1.11804	2.3314	1.46946	-0.560723	9.36777	4.27002	0.0184955	2.87558
-0.504881	4.15409	8.7328	4.65253	2.4911	9.89619	0.293325	1.65914	-0.408628	6.18155	6.32806	3.03544	-3.18266	6.27351	8.99272	-0.801215	2.90932	1.90409	-0.168891	9.76106	4.66928	0.567569	3.48018
-0.0962127	4.56903	9.13323	5.15354	2.95946	10.1824	0.798134	2.1366	0.103547	6.67037	6.69382	3.55505	-3.02025	6.71367	9.51739	-0.514927	3.42985	2.29037	0.191203	10.1279	5.03533	1.0707	4.03183
0.269035	4.95195	9.50435	5.58921	3.35832	10.4473	1.24907	2.56299	0.575228	7.11224	7.03208	4.03395	-2.86677	7.11055	9.99822	-0.258533	3.89409	2.6317	0.521711	10.4704	5.37337	1.53123	4.53436
0.596206	5.30527	9.84711	5.96195	3.70231	10.6943	1.64968	2.94324	1.01067	7.51076	7.34425	4.47617	-2.72123	7.46827	10.4359	-0.0313241	4.30329	2.93131	0.824686	10.7905	5.68695	1.95216	4.99143
0.890315	5.63035	10.1621	6.27428	4.00395	10.9228	2.00339	3.28169	1.41357	7.86919	7.63123	4.88507	-2.58267	7.79024	10.8311	0.167532	4.65905	3.19227	1.10219	11.0896	5.97858	2.33631	5.40642
1.15588	5.92801	10.4495	6.52873	4.27305	11.1314	2.31383	3.58228	1.78718	8.19006	7.89368	5.26323	-2.45012	8.07938	11.185	0.339036	4.96307	3.41735	1.35629	11.369	6.24959	2.68642	5.7823
1.39596	6.19864	10.7095	6.72785	4.516	11.319	2.58481	3.84881	2.1341	8.47516	8.13225	5.6125	-2.32261	8.33847	11.4991	0.4843	5.21705	3.60922	1.58906	11.6298	6.50005	3.00519	6.12181
1.61249	6.44225	10.9422	6.8742	4.73637	11.4843	2.82018	4.08502	2.45652	8.72623	8.34759	5.93439	-2.19919	8.5703	11.7743	0.604476	5.42267	3.77055	1.80258	11.8731	6.72993	3.29533	6.42763
1.80741	6.65885	11.1477	6.97034	4.93739	11.626	3.02378	4.29469	2.75662	8.94499	8.54033	6.23041	-2.07887	8.77763	12.0118	0.700716	5.58161	3.90399	1.99892	12.1001	6.9393	3.55955	6.70244
1.98265	6.84846	11.326	7.01883	5.12226	11.7428	3.19947	4.48157	3.03657	9.13319	8.71114	6.50203	-1.96071	8.96326	12.2126	0.774172	5.69558	4.01221	2.18016	12.3119	7.12824	3.80056	6.94892
2.14017	7.0111	11.4774	7.02222	5.2942	11.8334	3.35108	4.64943	3.29854	9.29254	8.86065	6.75077	-1.84372	9.12997	12.378	0.825997	5.76624	4.09786	2.34838	12.5097	7.29681	4.02106	7.16975
2.28191	7.14679	11.602	6.98308	5.45641	11.8965	3.48247	4.80202	3.54469	9.42478	8.98951	6.97811	-1.72695	9.28054	12.5088	0.857341	5.7953	4.16362	2.50564	12.6946	7.44507	4.22377	7.36761
2.40981	7.25556	11.6997	6.90397	5.61213	11.9309	3.59749	4.94311	3.77721	9.53163	9.09838	7.18555	-1.60943	9.41775	12.6063	0.869359	5.78444	4.21214	2.65402	12.8677	7.5731	4.41139	7.54518

## Sheet: Sheet3
Left Knee Joint Ankle 23 ACLD
-16.0952	-44.715	-21.7114	-42.1475	-35.2084	-27.0886	-50.1722	-29.3917	-26.9189	-40.4871	-55.6428	-46.6345	-27.5795	-48.4106	-46.7714	-43.4203	-46.8487	-45.9819	-57.9857	-53.4232	-41.472	-36.4252	-51.6282
-15.4126	-44.0284	-21.0854	-41.4064	-34.1376	-26.1858	-49.4354	-28.3532	-26.1747	-39.6543	-54.4227	-45.9966	-26.7997	-47.7533	-46.1513	-42.6746	-46.0653	-45.2707	-57.2481	-52.7339	-40.6375	-35.4361	-51.1283
-14.7543	-43.3167	-20.4682	-40.6311	-33.0738	-25.2831	-48.6693	-27.3234	-25.4298	-38.8039	-53.1287	-45.3317	-26.02	-47.0591	-45.498	-41.897	-45.259	-44.5248	-56.4657	-52.0014	-39.7842	-34.4281	-50.5905
-14.1204	-42.5804	-19.8602	-39.8229	-32.0169	-24.382	-47.8752	-26.3036	-24.6856	-37.937	-51.7644	-44.6404	-25.2412	-46.3294	-44.8122	-41.089	-44.4315	-43.7462	-55.64	-51.2271	-38.9133	-33.4037	-50.0154
-13.5111	-41.8202	-19.2618	-38.9831	-30.9669	-23.4845	-47.0543	-25.2949	-23.9432	-37.0546	-50.3334	-43.9234	-24.4642	-45.5652	-44.0948	-40.2521	-43.5844	-42.9366	-54.7723	-50.4128	-38.0259	-32.3652	-49.4032
-12.9265	-41.0365	-18.6733	-38.1128	-29.9236	-22.5921	-46.2077	-24.2986	-23.2039	-36.1578	-48.8391	-43.1815	-23.69	-44.768	-43.3466	-39.3877	-42.7193	-42.0977	-53.864	-49.5599	-37.1231	-31.315	-48.7545
-12.3667	-40.23	-18.0952	-37.2132	-28.887	-21.7066	-45.3366	-23.316	-22.4691	-35.2476	-47.285	-42.4151	-22.9193	-43.9389	-42.5685	-38.4975	-41.8378	-41.2314	-52.9164	-48.6702	-36.206	-30.2557	-48.0698
-11.832	-39.4014	-17.528	-36.2857	-27.857	-20.8297	-44.4423	-22.3483	-21.74	-34.3251	-45.6748	-41.6251	-22.1532	-43.0793	-41.7611	-37.5829	-40.9414	-40.3393	-51.931	-47.7453	-35.2756	-29.1896	-47.3495
-11.3226	-38.5512	-16.9718	-35.3313	-26.8337	-19.9633	-43.5259	-21.3969	-21.0178	-33.3914	-44.0127	-40.812	-21.3925	-42.1904	-40.9256	-36.6456	-40.0315	-39.4233	-50.9091	-46.7867	-34.3332	-28.1192	-46.594
-10.8385	-37.6801	-16.427	-34.3511	-25.8184	-19.1091	-42.5887	-20.4628	-20.3038	-32.4477	-42.3034	-39.9767	-20.6382	-41.274	-40.0627	-35.6875	-39.1092	-38.4855	-49.8521	-45.7962	-33.3796	-27.0469	-45.804
-10.3795	-36.7889	-15.8936	-33.3459	-24.8128	-18.2691	-41.632	-19.5472	-19.5993	-31.4952	-40.5517	-39.12	-19.8913	-40.3316	-39.1736	-34.7104	-38.1756	-37.5276	-48.7616	-44.7757	-32.4158	-25.9753	-44.9799
-9.94546	-35.8784	-15.3717	-32.3167	-23.8187	-17.445	-40.6574	-18.6515	-18.9053	-30.5355	-38.7628	-38.2428	-19.153	-39.3648	-38.2595	-33.7164	-37.2315	-36.552	-47.6395	-43.7271	-31.4427	-24.9066	-44.1224
-9.53597	-34.9495	-14.8614	-31.2645	-22.8374	-16.6385	-39.6662	-17.777	-18.223	-29.5701	-36.9423	-37.3461	-18.4243	-38.3755	-37.3214	-32.7074	-36.2778	-35.5605	-46.4874	-42.6525	-30.461	-23.8431	-43.2323
-9.15067	-34.0032	-14.3627	-30.1901	-21.8699	-15.8513	-38.6598	-16.9253	-17.5534	-28.6007	-35.0956	-36.4308	-17.7064	-37.3655	-36.3607	-31.6855	-35.3155	-34.5555	-45.3074	-41.5537	-29.4718	-22.7869	-42.3103
-8.78917	-33.0405	-13.8757	-29.0946	-20.9172	-15.0847	-37.6396	-16.0981	-16.8974	-27.6292	-33.2288	-35.4981	-17.0004	-36.3368	-35.3785	-30.653	-34.3455	-33.5389	-44.1018	-40.4327	-28.4759	-21.7399	-41.3573
-8.45094	-32.0625	-13.4004	-27.979	-19.9801	-14.3401	-36.6071	-15.297	-16.2558	-26.6575	-31.3477	-34.5489	-16.3077	-35.2913	-34.3763	-29.6119	-33.3688	-32.5131	-42.8727	-39.2917	-27.4742	-20.7042	-40.3743
-8.1354	-31.0706	-12.9366	-26.8447	-19.0598	-13.6186	-35.5636	-14.5239	-15.6294	-25.6874	-29.4586	-33.5846	-15.6295	-34.2311	-33.3553	-28.5645	-32.3869	-31.4801	-41.6227	-38.1327	-26.4674	-19.6814	-39.3623
-7.84193	-30.0658	-12.4845	-25.693	-18.1571	-12.9212	-34.5107	-13.7804	-15.0189	-24.7208	-27.5677	-32.6062	-14.9673	-33.1582	-32.317	-27.513	-31.4014	-30.4419	-40.3542	-36.9581	-25.4565	-18.6734	-38.3225
-7.56996	-29.0496	-12.044	-24.5257	-17.273	-12.2489	-33.4498	-13.0681	-14.4249	-23.7596	-25.6815	-31.6151	-14.3223	-32.0747	-31.2629	-26.4597	-30.4141	-29.4005	-39.0699	-35.7701	-24.4423	-17.6818	-37.2559
-7.31892	-28.0235	-11.615	-23.3446	-16.4086	-11.6025	-32.3828	-12.3886	-13.848	-22.8057	-23.8063	-30.6126	-13.6962	-30.9828	-30.1946	-25.4066	-29.4272	-28.3577	-37.7727	-34.571	-23.4257	-16.7084	-36.1639
-7.08822	-26.9889	-11.1974	-22.1516	-15.5648	-10.9829	-31.3111	-11.7432	-13.2886	-21.8606	-21.9487	-29.5999	-13.0903	-29.8845	-29.1137	-24.3562	-28.4432	-27.3154	-36.465	-33.3632	-22.4074	-15.755	-35.048
-6.87728	-25.9475	-10.7912	-20.9491	-14.7425	-10.3911	-30.2365	-11.133	-12.747	-20.926	-20.115	-28.5784	-12.5062	-28.7819	-28.0221	-23.3106	-27.4646	-26.275	-35.1497	-32.1492	-21.3886	-14.8234	-33.9096
-6.68573	-24.901	-10.3964	-19.7393	-13.9426	-9.82784	-29.1612	-10.559	-12.2238	-20.0033	-18.3119	-27.5497	-11.9454	-27.6771	-26.9218	-22.2721	-26.4943	-25.2382	-33.8295	-30.9316	-20.3703	-13.9153	-32.7504
-6.51332	-23.8512	-10.0129	-18.5246	-13.1661	-9.29421	-28.087	-10.0219	-11.7192	-19.094	-16.546	-26.515	-11.4092	-26.5723	-25.8147	-21.243	-25.5351	-24.2064	-32.507	-29.7129	-19.3534	-13.0327	-31.5724
-6.35971	-22.7998	-9.64059	-17.3078	-12.4142	-8.79112	-27.0161	-9.52222	-11.2335	-18.1992	-14.824	-25.476	-10.8992	-25.4694	-24.7032	-20.2252	-24.5899	-23.1808	-31.185	-28.4958	-18.3392	-12.1775	-30.3775
-6.22471	-21.749	-9.27941	-16.0913	-11.6879	-8.31947	-25.9508	-9.06048	-10.767	-17.32	-13.1526	-24.4344	-10.4165	-24.3706	-23.5896	-19.2209	-23.6615	-22.1628	-29.8659	-27.2829	-17.3288	-11.3518	-29.1682
-6.10828	-20.7007	-8.92938	-14.878	-10.9883	-7.88009	-24.8936	-8.63692	-10.3201	-16.4574	-11.5384	-23.3921	-9.96272	-23.2778	-22.4766	-18.232	-22.7524	-21.1533	-28.5524	-26.0772	-16.3235	-10.5575	-27.9469
-6.01044	-19.6572	-8.59042	-13.6706	-10.3166	-7.47368	-23.8469	-8.25155	-9.89296	-15.6126	-9.98847	-22.351	-9.53899	-22.1929	-21.3668	-17.2604	-21.8651	-20.1537	-27.2473	-24.8814	-15.3246	-9.7966	-26.7163
-5.93134	-18.6206	-8.26249	-12.4721	-9.67407	-7.10084	-22.8137	-7.90436	-9.48618	-14.7864	-8.50978	-21.3133	-9.14664	-21.1178	-20.2632	-16.3076	-21.0017	-19.1649	-25.953	-23.6985	-14.3335	-9.07083	-25.4794
-5.87119	-17.5931	-7.94567	-11.2855	-9.06185	-6.76195	-21.7966	-7.59507	-9.10028	-13.9797	-7.10931	-20.2816	-8.78692	-20.0545	-19.1688	-15.3754	-20.164	-18.1881	-24.6725	-22.5317	-13.3514	-8.382	-24.2393
-5.83014	-16.5771	-7.63999	-10.1136	-8.48103	-6.45725	-20.7986	-7.32311	-8.73587	-13.1938	-5.79375	-19.2585	-8.46101	-19.0046	-18.087	-14.4651	-19.3537	-17.2244	-23.4085	-21.3839	-12.3799	-7.73181	-22.9996
-5.80838	-15.5749	-7.34552	-8.9597	-7.93268	-6.18683	-19.823	-7.08789	-8.3937	-12.4297	-4.56982	-18.247	-8.17007	-17.9701	-17.0209	-13.5783	-18.572	-16.2751	-22.1643	-20.2586	-11.4205	-7.12183	-21.7638
-5.80627	-14.5887	-7.06243	-7.82694	-7.41788	-5.95069	-18.8731	-6.88852	-8.07473	-11.6887	-3.44426	-17.2501	-7.91522	-16.9529	-15.9743	-12.7165	-17.8198	-15.3414	-20.9428	-19.1591	-10.4751	-6.55348	-20.5355
-5.82422	-13.6209	-6.79097	-6.7185	-6.93759	-5.74868	-17.9521	-6.72384	-7.77996	-10.9722	-2.42267	-16.2715	-7.69747	-15.9548	-14.9508	-11.8809	-17.0974	-14.4248	-19.7474	-18.0891	-9.54539	-6.02816	-19.3186
-5.86263	-12.6739	-6.53149	-5.63755	-6.49268	-5.58064	-17.0637	-6.59272	-7.51051	-10.2817	-1.5101	-15.3147	-7.51779	-14.9778	-13.9541	-11.0728	-16.4052	-13.5267	-18.5816	-17.0518	-8.6336	-5.54719	-18.1173
-5.92189	-11.75	-6.28443	-4.58733	-6.08406	-5.44631	-16.2114	-6.49396	-7.26763	-9.61865	-0.711374	-14.3836	-7.377	-14.0239	-12.9882	-10.2936	-15.743	-12.6486	-17.449	-16.051	-7.74201	-5.11185	-16.9354
-6.00254	-10.8516	-6.05044	-3.57109	-5.71258	-5.3454	-15.3989	-6.42622	-7.05257	-8.98478	-0.0300032	-13.4823	-7.27581	-13.0954	-12.0571	-9.5446	-15.1105	-11.7923	-16.3533	-15.0903	-6.87316	-4.72331	-15.7772
-6.10533	-9.98131	-5.83027	-2.59197	-5.37891	-5.27759	-14.6299	-6.38821	-6.86662	-8.38178	0.531802	-12.615	-7.21478	-12.1944	-11.1649	-8.82683	-14.5074	-10.9595	-15.2984	-14.1731	-6.02979	-4.38267	-14.6466
-6.23097	-9.14165	-5.62488	-1.6531	-5.08367	-5.24261	-13.9081	-6.37884	-6.71104	-7.81146	0.972607	-11.7862	-7.19431	-11.3236	-10.3155	-8.14142	-13.933	-10.1521	-14.2882	-13.303	-5.21489	-4.09106	-13.5481
-6.38022	-8.33524	-5.43539	-0.757603	-4.82756	-5.24009	-13.2371	-6.39702	-6.58696	-7.27566	1.29206	-11.0002	-7.21463	-10.4858	-9.51308	-7.48938	-13.387	-9.37221	-13.3268	-12.4833	-4.43167	-3.84949	-12.4856
-6.55412	-7.56482	-5.26312	0.0914334	-4.61124	-5.26969	-12.6204	-6.442	-6.49534	-6.7763	1.49124	-10.2616	-7.27578	-9.68404	-8.76141	-6.8716	-12.8687	-8.62192	-12.4182	-11.7172	-3.68351	-3.65877	-11.4634
-6.75361	-6.83327	-5.10962	0.891134	-4.43504	-5.33115	-12.0614	-6.51353	-6.43707	-6.31536	1.57225	-9.57482	-7.37755	-8.92178	-8.0643	-6.28888	-12.3777	-7.90365	-11.5664	-11.0075	-2.97395	-3.51967	-10.4857
-6.97957	-6.14353	-4.97656	1.63876	-4.29925	-5.42424	-11.5634	-6.61155	-6.4129	-5.89485	1.53809	-8.94417	-7.51951	-8.20258	-7.42519	-5.74198	-11.9132	-7.2199	-10.7753	-10.3572	-2.30672	-3.43296	-9.5565
-7.23296	-5.49858	-4.86588	2.33164	-4.20416	-5.54874	-11.1293	-6.73653	-6.42338	-5.51675	1.39282	-8.37394	-7.70103	-7.53039	-6.84718	-5.23149	-11.4749	-6.57324	-10.0484	-9.76868	-1.68567	-3.39927	-8.68007
-7.51468	-4.90148	-4.77974	2.96734	-4.14984	-5.70449	-10.7618	-6.88972	-6.46884	-5.18314	1.14147	-7.86808	-7.92129	-6.90943	-6.3331	-4.75793	-11.0621	-5.96642	-9.38953	-9.24408	-1.11471	-3.41903	-7.86019
-7.82547	-4.35529	-4.7205	3.54377	-4.13609	-5.89145	-10.4632	-7.07285	-6.5494	-4.89599	0.789782	-7.4302	-8.17922	-6.34397	-5.88526	-4.32187	-10.6743	-5.40242	-8.8017	-8.78523	-0.597733	-3.49264	-7.10075
-8.16581	-3.86306	-4.69068	4.059	-4.1625	-6.1096	-10.2357	-7.28802	-6.66495	-4.65718	0.34412	-7.06363	-8.47337	-5.83831	-5.5054	-3.9238	-10.3111	-4.88421	-8.28791	-8.39381	-0.138601	-3.62048	-6.40548
-8.53602	-3.42787	-4.69305	4.51134	-4.22843	-6.35884	-10.0808	-7.53798	-6.81517	-4.46855	-0.188037	-6.77139	-8.80209	-5.39687	-5.19486	-3.56407	-9.97202	-4.41475	-7.85054	-8.07098	0.25882	-3.80292	-5.77774
-8.93618	-3.05253	-4.73044	4.89943	-4.333	-6.63901	-9.99967	-7.82566	-6.99956	-4.33181	-0.798558	-6.55569	-9.16361	-5.02404	-4.95442	-3.24309	-9.65665	-3.997	-7.49171	-7.81751	0.590857	-4.04021	-5.22048
-9.36617	-2.73963	-4.80576	5.22214	-4.47515	-6.94997	-9.99301	-8.15404	-7.21749	-4.24843	-1.47887	-6.4183	-9.55607	-4.72409	-4.78432	-2.96141	-9.36471	-3.63394	-7.21344	-7.63397	0.854095	-4.33258	-4.73636
-9.82534	-2.49172	-4.92198	5.47849	-4.6534	-7.29136	-10.061	-8.52601	-7.46785	-4.21961	-2.21928	-6.3605	-9.97708	-4.50084	-4.68425	-2.71941	-9.09607	-3.32826	-7.01705	-7.52052	1.04536	-4.68019	-4.32756
-10.3127	-2.31118	-5.08202	5.66769	-4.86599	-7.66271	-10.2034	-8.94423	-7.74933	-4.24636	-3.00933	-6.38321	-10.424	-4.35784	-4.65352	-2.51749	-8.85089	-3.08249	-6.90343	-7.47704	1.16168	-5.08316	-3.99586
-10.8271	-2.19968	-5.28853	5.78926	-5.11109	-8.06311	-10.419	-9.41101	-8.06041	-4.32943	-3.83877	-6.48619	-10.8944	-4.29821	-4.69087	-2.35624	-8.6298	-2.89878	-6.87348	-7.50294	1.20071	-5.54129	-3.74233
-11.3669	-2.15869	-5.54394	5.84277	-5.38657	-8.49156	-10.7062	-9.92795	-8.39931	-4.46927	-4.69708	-6.6688	-11.3855	-4.32464	-4.79463	-2.23629	-8.43375	-2.77899	-6.9278	-7.59739	1.1604	-6.05429	-3.56764
-11.93	-2.1894	-5.85028	5.82784	-5.68994	-8.94685	-11.0625	-10.4957	-8.76355	-4.66593	-5.5736	-6.92992	-11.8945	-4.43891	-4.9627	-2.15818	-8.26426	-2.72436	-7.0664	-7.75917	1.03924	-6.62156	-3.47194
-12.5139	-2.29257	-6.20915	5.74428	-6.01843	-9.42739	-11.4851	-11.1143	-9.15056	-4.9193	-6.459	-7.26796	-12.4184	-4.64205	-5.19252	-2.12257	-8.12367	-2.73576	-7.28907	-7.98659	0.836578	-7.2421	-3.45473
-13.116	-2.4682	-6.62139	5.59214	-6.3691	-9.93111	-11.9699	-11.783	-9.55749	-5.22902	-7.34508	-7.68052	-12.9545	-4.93456	-5.48114	-2.13009	-8.01483	-2.81323	-7.59546	-8.27745	0.55245	-7.9142	-3.51507
-13.7332	-2.71597	-7.08709	5.37145	-6.73894	-10.4558	-12.512	-12.4999	-9.98099	-5.59417	-8.22505	-8.16464	-13.4999	-5.3161	-5.82528	-2.18133	-7.94128	-2.95617	-7.98467	-8.62925	0.187395	-8.63572	-3.65163
-14.3622	-3.03514	-7.60557	5.08233	-7.12481	-10.9991	-13.1062	-13.2622	-10.4172	-6.0134	-9.09394	-8.717	-14.052	-5.7852	-6.22128	-2.27677	-7.90744	-3.16339	-8.4552	-9.03897	-0.256943	-9.4041	-3.86243
-14.9994	-3.4244	-8.17524	4.72538	-7.52355	-11.5583	-13.7464	-14.0667	-10.8625	-6.48497	-9.94823	-9.33405	-14.6089	-6.33953	-6.66512	-2.41648	-7.91829	-3.43284	-9.00505	-9.50287	-0.777841	-10.2161	-4.14493
-15.6417	-3.88175	-8.79367	4.30159	-7.93204	-12.1306	-14.426	-14.9093	-11.3126	-7.00631	-10.7861	-10.0117	-15.1683	-6.97615	-7.15267	-2.60032	-7.97934	-3.76143	-9.63177	-10.0168	-1.37188	-11.0676	-4.49629
-16.2855	-4.40488	-9.45752	3.81218	-8.34737	-12.713	-15.1378	-15.7857	-11.7632	-7.57382	-11.6065	-10.7453	-15.7283	-7.69109	-7.67981	-2.82788	-8.09653	-4.14544	-10.3319	-10.5759	-2.03497	-11.9539	-4.91322
-16.9275	-4.99124	-10.1626	3.25894	-8.7671	-13.3025	-15.8745	-16.6913	-12.2104	-8.18309	-12.4087	-11.5302	-16.2877	-8.47941	-8.24238	-3.09798	-8.27572	-4.5807	-11.1012	-11.175	-2.76209	-12.8699	-5.39182
-17.5649	-5.63772	-10.9041	2.64467	-9.18906	-13.8963	-16.6286	-17.6216	-12.6501	-8.82915	-13.1924	-12.3612	-16.8457	-9.33523	-8.83632	-3.40879	-8.52215	-5.06212	-11.9346	-11.8083	-3.54741	-13.8101	-5.92784
-18.1952	-6.34079	-11.6772	1.97283	-9.61125	-14.4917	-17.3931	-18.5723	-13.0786	-9.50571	-13.9563	-13.2331	-17.4018	-10.252	-9.45807	-3.7579	-8.84024	-5.58395	-12.8263	-12.47	-4.38466	-14.7686	-6.51664
-18.817	-7.09696	-12.476	1.24739	-10.0321	-15.0861	-18.161	-19.5393	-13.4927	-10.2057	-14.698	-14.1402	-17.9554	-11.2227	-10.1046	-4.14215	-9.23284	-6.14038	-13.7697	-13.1537	-5.26747	-15.7395	-7.15312
-19.4285	-7.90259	-13.295	0.473199	-10.4504	-15.6772	-18.9259	-20.5184	-13.8897	-10.9218	-15.4146	-15.0769	-18.506	-12.2394	-10.7735	-4.55754	-9.7006	-6.72559	-14.7572	-13.8529	-6.18931	-16.7172	-7.83197
-20.0287	-8.75372	-14.1288	-0.344265	-10.8653	-16.2629	-19.6823	-21.5059	-14.2673	-11.6468	-16.1022	-16.0373	-19.0534	-13.2936	-11.4625	-4.99946	-10.2419	-7.33398	-15.781	-14.5617	-7.14365	-17.6958	-8.54762
-20.6175	-9.64633	-14.9719	-1.19938	-11.276	-16.8412	-20.4253	-22.4978	-14.6236	-12.3735	-16.7557	-17.0157	-19.5973	-14.3764	-12.1703	-5.46282	-10.8527	-7.96035	-16.833	-15.2744	-8.12433	-18.6704	-9.29428
-21.1949	-10.5765	-15.819	-2.08633	-11.682	-17.4107	-21.1508	-23.49	-14.9572	-13.0949	-17.3699	-18.0062	-20.1371	-15.4786	-12.8961	-5.94227	-11.5263	-8.60037	-17.9043	-15.9861	-9.1256	-19.6367	-10.0661
-21.7609	-11.5399	-16.6655	-2.9994	-12.083	-17.9697	-21.8558	-24.4785	-15.2673	-13.8051	-17.9392	-19.0029	-20.6714	-16.5915	-13.6392	-6.43252	-12.2539	-9.25077	-18.9868	-16.692	-10.1421	-20.5912	-10.8574
-22.3157	-12.532	-17.5073	-3.93314	-12.4787	-18.5166	-22.5381	-25.4587	-15.5534	-14.4994	-18.4597	-20.0004	-21.1986	-17.7056	-14.3989	-6.92874	-13.0256	-9.90934	-20.0719	-17.3886	-11.1692	-21.531	-11.6626
-22.8588	-13.5475	-18.3406	-4.88262	-12.8693	-19.0502	-23.1961	-26.4261	-15.8149	-15.1741	-18.9279	-20.9933	-21.7163	-18.8119	-15.1746	-7.42675	-13.8307	-10.575	-21.1516	-18.0735	-12.2024	-22.4536	-12.4761
-23.3898	-14.5813	-19.1621	-5.84333	-13.2547	-19.5692	-23.8292	-27.3759	-16.0514	-15.8259	-19.3414	-21.9765	-22.2218	-19.9019	-15.9653	-7.9229	-14.6585	-11.2475	-22.2184	-18.7455	-13.2376	-23.3573	-13.2928
-23.9076	-15.6276	-19.9698	-6.81087	-13.6348	-20.0722	-24.4367	-28.3036	-16.2626	-16.4531	-19.7006	-22.9446	-22.7118	-20.9684	-16.7695	-8.41469	-15.4998	-11.927	-23.2649	-19.4035	-14.2702	-24.241	-14.1077
-24.4106	-16.6792	-20.7631	-7.78093	-14.01	-20.5582	-25.0186	-29.2047	-16.4482	-17.0546	-20.0081	-23.8929	-23.1826	-22.0053	-17.585	-8.9004	-16.3466	-12.6144	-24.2839	-20.0477	-15.2958	-25.1039	-14.9161
-24.8965	-17.7284	-21.5417	-8.74946	-14.3806	-21.026	-25.5745	-30.0746	-16.6082	-17.6296	-20.2677	-24.8165	-23.6299	-23.0068	-18.4084	-9.37834	-17.1923	-13.3099	-25.2689	-20.6793	-16.3097	-25.9447	-15.7133
-25.362	-18.7668	-22.3058	-9.71187	-14.747	-21.4749	-26.1042	-30.9093	-16.7423	-18.1779	-20.4857	-25.7109	-24.0497	-23.969	-19.2362	-9.8469	-18.0322	-14.0133	-26.2137	-21.2997	-17.3068	-26.7622	-16.4948
-25.804	-19.7856	-23.0575	-10.6632	-15.1094	-21.9041	-26.6072	-31.7049	-16.8507	-18.6996	-20.67	-26.5712	-24.4382	-24.8895	-20.0637	-10.3041	-18.862	-14.7235	-27.1121	-21.9102	-18.2807	-27.5549	-17.2561
-26.2189	-20.7751	-23.7994	-11.5978	-15.4682	-22.3135	-27.0825	-32.4577	-16.9334	-19.1952	-20.8293	-27.3929	-24.7917	-25.7668	-20.8855	-10.7474	-19.678	-15.4377	-27.9585	-22.5123	-19.225	-28.3214	-17.9928
-26.6031	-21.7248	-24.5337	-12.5097	-15.8238	-22.7031	-27.5285	-33.1644	-16.9908	-19.6653	-20.9725	-28.1717	-25.1069	-26.6	-21.6954	-11.1728	-20.4762	-16.1521	-28.7477	-23.107	-20.1334	-29.0592	-18.7004
-26.9533	-22.6244	-25.2609	-13.3926	-16.1762	-23.0734	-27.9435	-33.8216	-17.0236	-20.1107	-21.108	-28.9032	-25.3812	-27.3886	-22.4865	-11.5758	-21.2523	-16.8615	-29.4752	-23.6948	-20.9992	-29.7656	-19.3746
-27.2665	-23.4641	-25.9819	-14.2396	-16.5255	-23.4247	-28.3253	-34.4264	-17.0326	-20.5325	-21.2437	-29.5832	-25.6132	-28.1327	-23.2518	-11.9511	-22.0013	-17.5591	-30.1379	-24.2756	-21.8156	-30.4375	-20.0113
-27.5404	-24.2352	-26.6973	-15.0437	-16.871	-23.758	-28.6715	-34.976	-17.019	-20.9317	-21.3852	-30.2078	-25.8024	-28.8321	-23.9837	-12.2933	-22.7179	-18.2373	-30.7328	-24.8476	-22.5765	-31.0718	-20.6066
-27.7739	-24.9295	-27.4051	-15.7983	-17.2113	-24.0744	-28.9794	-35.4677	-16.9838	-21.3092	-21.5356	-30.7737	-25.9485	-29.4864	-24.6748	-12.5975	-23.3975	-18.8877	-31.2588	-25.4085	-23.2769	-31.6649	-21.157
-27.9666	-25.5397	-28.1011	-16.4971	-17.5454	-24.3748	-29.2464	-35.8991	-16.9286	-21.6655	-21.6962	-31.278	-26.0526	-30.0948	-25.3174	-12.8596	-24.0357	-19.5016	-31.7161	-25.9548	-23.9126	-32.2133	-21.6594
-28.1193	-26.0613	-28.7807	-17.1339	-17.8715	-24.6599	-29.4702	-36.2686	-16.8548	-22.0003	-21.8658	-31.7179	-26.117	-30.6564	-25.9046	-13.0766	-24.629	-20.0703	-32.1059	-26.4819	-24.4807	-32.7135	-22.1117
-28.2339	-26.4922	-29.4388	-17.7032	-18.1869	-24.9304	-29.6486	-36.575	-16.7638	-22.3127	-22.0404	-32.0919	-26.1446	-31.1701	-26.4299	-13.2475	-25.1749	-20.5864	-32.4306	-26.9839	-24.979	-33.1624	-22.5122
-28.3126	-26.8319	-30.0685	-18.201	-18.4891	-25.1863	-29.7798	-36.8175	-16.6572	-22.6007	-22.2145	-32.3991	-26.1386	-31.6346	-26.8879	-13.373	-25.6718	-21.0431	-32.6937	-27.4544	-25.4072	-33.5572	-22.8597
-28.3592	-27.0817	-30.6608	-18.6241	-18.7753	-25.4275	-29.8627	-36.9968	-16.5361	-22.8612	-22.3809	-32.6393	-26.1032	-32.0489	-27.2742	-13.4549	-26.1183	-21.4343	-32.8994	-27.8864	-25.7659	-33.8956	-23.1543
-28.3779	-27.2459	-31.2069	-18.97	-19.043	-25.6533	-29.8973	-37.1144	-16.4018	-23.0901	-22.5319	-32.8134	-26.0425	-32.4117	-27.5855	-13.4964	-26.513	-21.7568	-33.0524	-28.2732	-26.0569	-34.176	-23.3961
-28.3732	-27.3313	-31.6995	-19.2378	-19.2893	-25.8625	-29.8844	-37.1725	-16.2554	-23.2836	-22.6594	-32.9229	-25.9605	-32.7226	-27.82	-13.5015	-26.8544	-22.0096	-33.1572	-28.6092	-26.2832	-34.3983	-23.5865
-28.3488	-27.3458	-32.1323	-19.4295	-19.5123	-26.0537	-29.8253	-37.1743	-16.0977	-23.4379	-22.7561	-32.9707	-25.8609	-32.9811	-27.9788	-13.4746	-27.141	-22.1932	-33.2181	-28.8901	-26.4484	-34.5628	-23.727
-28.3084	-27.298	-32.4999	-19.5481	-19.71	-26.225	-29.7215	-37.1238	-15.9299	-23.5502	-22.817	-32.96	-25.7474	-33.1872	-28.0634	-13.419	-27.3717	-22.3103	-33.2386	-29.1116	-26.5563	-34.6703	-23.8193
-28.2553	-27.196	-32.7978	-19.5966	-19.8807	-26.3745	-29.5744	-37.025	-15.753	-23.6175	-22.8378	-32.8938	-25.6238	-33.3412	-28.0758	-13.338	-27.5461	-22.3643	-33.2222	-29.2694	-26.6104	-34.7214	-23.8651
-28.193	-27.0484	-33.0218	-19.578	-20.0226	-26.5003	-29.3855	-36.8821	-15.5679	-23.6369	-22.8141	-32.7753	-25.4938	-33.4434	-28.0177	-13.2344	-27.6634	-22.3584	-33.1725	-29.3594	-26.6144	-34.7166	-23.8662
-28.1251	-26.8635	-33.1677	-19.4954	-20.1338	-26.6005	-29.1562	-36.6992	-15.3757	-23.6055	-22.7414	-32.6077	-25.3612	-33.4939	-27.8909	-13.1111	-27.723	-22.296	-33.093	-29.3773	-26.5718	-34.6567	-23.8242
-28.055	-26.6497	-33.2311	-19.3519	-20.2126	-26.6733	-28.888	-36.4803	-15.1773	-23.5203	-22.6154	-32.3941	-25.2296	-33.4931	-27.6972	-12.9712	-27.7245	-22.1802	-32.9871	-29.319	-26.4864	-34.5422	-23.7409
-27.9863	-26.4153	-33.208	-19.1505	-20.2572	-26.7168	-28.5823	-36.2295	-14.9738	-23.3784	-22.4316	-32.1377	-25.1028	-33.4412	-27.4383	-12.8176	-27.6672	-22.0144	-32.8583	-29.1801	-26.3616	-34.3739	-23.618
-27.9224	-26.1688	-33.094	-18.8941	-20.2657	-26.7291	-28.2406	-35.9508	-14.7662	-23.1769	-22.1856	-31.8416	-24.9846	-33.3384	-27.1161	-12.6532	-27.5505	-21.8018	-32.7102	-28.9565	-26.2011	-34.1524	-23.4571

## Sheet: Sheet4
Left Knee Joint Angle 23 Healthy
-47.8652	-46.8781	-51.4231	-33.7274	-25.6572	-38.779	-25.1583	-28.8757	-39.7447	-35.4873	-35.7426	-29.4611	-22.9332	-48.6065	-50.7081	-28.9916	-56.8303	-46.7474	-40.571	-48.8399	-49.022	-27.3074	-54.6077
-47.4088	-46.0488	-50.5976	-32.8809	-25.036	-37.8503	-24.3004	-28.0112	-38.87	-34.6271	-34.905	-28.568	-22.093	-47.9785	-50.102	-28.3396	-55.8577	-46.1177	-39.7136	-48.2579	-48.1793	-26.3937	-53.9649
-46.9049	-45.1896	-49.7311	-32.0298	-24.4065	-36.908	-23.4403	-27.1507	-37.9596	-33.7625	-34.062	-27.6788	-21.2641	-47.3163	-49.4484	-27.6967	-54.8594	-45.4541	-38.8459	-47.6412	-47.3054	-25.4773	-53.2762
-46.355	-44.3024	-48.8261	-31.1758	-23.7699	-35.9538	-22.579	-26.2956	-37.0173	-32.8943	-33.2145	-26.7949	-20.4476	-46.6213	-48.7487	-27.0628	-53.8371	-44.7577	-37.9689	-46.9905	-46.4026	-24.5598	-52.5428
-45.7604	-43.3887	-47.8846	-30.3209	-23.1273	-34.9896	-21.7175	-25.4473	-36.0468	-32.0233	-32.3637	-25.9176	-19.6446	-45.8949	-48.0043	-26.4382	-52.7928	-44.0295	-37.0836	-46.3063	-45.4729	-23.6427	-51.7659
-45.1227	-42.4505	-46.9091	-29.4671	-22.4799	-34.0168	-20.857	-24.6072	-35.0517	-31.1503	-31.5107	-25.0482	-18.8561	-45.1386	-47.2166	-25.8228	-51.7282	-43.2704	-36.1909	-45.5891	-44.5184	-22.7278	-50.9469
-44.4431	-41.4893	-45.9019	-28.6163	-21.8289	-33.0373	-19.9985	-23.7766	-34.0357	-30.2761	-30.6568	-24.188	-18.0832	-44.3537	-46.3872	-25.2168	-50.645	-42.4814	-35.2917	-44.8397	-43.5411	-21.8166	-50.0869
-43.7233	-40.5069	-44.8651	-27.7704	-21.1756	-32.0527	-19.143	-22.9569	-33.0023	-29.4016	-29.8029	-23.3383	-17.3271	-43.5418	-45.5173	-24.6202	-49.5452	-41.6635	-34.3871	-44.0585	-42.5432	-20.9107	-49.1873
-42.9652	-39.5054	-43.8013	-26.9312	-20.521	-31.0648	-18.2916	-22.1495	-31.9546	-28.5279	-28.9502	-22.5004	-16.5887	-42.7042	-44.6082	-24.0332	-48.4305	-40.8178	-33.478	-43.2462	-41.5271	-20.0117	-48.2492
-42.1706	-38.4865	-42.7128	-26.1001	-19.8663	-30.0754	-17.4453	-21.3554	-30.8953	-27.6559	-28.0997	-21.6756	-15.8692	-41.8428	-43.6614	-23.4559	-47.3028	-39.9452	-32.5653	-42.4036	-40.4949	-19.1212	-47.2739
-41.3413	-37.4523	-41.6021	-25.2783	-19.2128	-29.0862	-16.6049	-20.576	-29.8273	-26.7866	-27.2523	-20.8654	-15.1696	-40.9593	-42.6785	-22.8881	-46.1642	-39.0468	-31.6501	-41.5318	-39.4488	-18.2409	-46.2623
-40.4793	-36.4049	-40.4718	-24.467	-18.5618	-28.0989	-15.7715	-19.8123	-28.7531	-25.9214	-26.409	-20.071	-14.4911	-40.0555	-41.6614	-22.33	-45.0164	-38.1237	-30.7334	-40.6318	-38.3909	-17.3722	-45.2157
-39.5867	-35.3466	-39.3244	-23.667	-17.9147	-27.1152	-14.9462	-19.0655	-27.6753	-25.0611	-25.5706	-19.2938	-13.8346	-39.1331	-40.6122	-21.7815	-43.8614	-37.1771	-29.8162	-39.7047	-37.3235	-16.5167	-44.135
-38.6654	-34.2796	-38.1625	-22.8787	-17.2727	-26.1368	-14.1299	-18.3365	-26.5965	-24.2069	-24.738	-18.5352	-13.201	-38.1942	-39.5335	-21.2428	-42.701	-36.2082	-28.8997	-38.7517	-36.2488	-15.6758	-43.0216
-37.7174	-33.2063	-36.989	-22.1025	-16.6374	-25.1654	-13.324	-17.6264	-25.519	-23.3599	-23.9121	-17.7962	-12.5913	-37.2403	-38.4283	-20.7142	-41.5369	-35.2182	-27.9848	-37.7742	-35.1689	-14.851	-41.8765
-36.7448	-32.1291	-35.8065	-21.3389	-16.0102	-24.2026	-12.5297	-16.9363	-24.4452	-22.5211	-23.0937	-17.0781	-12.0065	-36.2734	-37.2997	-20.1959	-40.3709	-34.2083	-27.0726	-36.7735	-34.0859	-14.0436	-40.7013
-35.7497	-31.0508	-34.6178	-20.588	-15.3924	-23.25	-11.7484	-16.2671	-23.3775	-21.6916	-22.2836	-16.3819	-11.4473	-35.2951	-36.1515	-19.6883	-39.2045	-33.18	-26.1644	-35.7511	-33.0021	-13.2551	-39.4975
-34.7343	-29.9739	-33.4257	-19.8499	-14.7856	-22.3093	-10.9814	-15.6197	-22.3178	-20.8722	-21.4828	-15.7085	-10.9147	-34.307	-34.9874	-19.1919	-38.0394	-32.1347	-25.2613	-34.7086	-31.9194	-12.4867	-38.2668
-33.7005	-28.9011	-32.2331	-19.1251	-14.1911	-21.382	-10.2303	-14.995	-21.2682	-20.0642	-20.692	-15.0588	-10.4094	-33.3109	-33.8115	-18.7073	-36.8769	-31.0737	-24.3644	-33.6478	-30.84	-11.7397	-37.0113
-32.6507	-27.8351	-31.0425	-18.4138	-13.61	-20.4696	-9.49663	-14.3938	-20.2307	-19.2685	-19.9121	-14.4336	-9.93211	-32.3081	-32.6277	-18.2349	-35.7186	-29.9986	-23.4748	-32.5704	-29.7657	-11.0153	-35.733
-31.587	-26.7788	-29.8568	-17.7165	-13.0434	-19.5737	-8.78185	-13.8167	-19.2072	-18.4863	-19.1443	-13.8337	-9.48347	-31.3003	-31.44	-17.7751	-34.5658	-28.911	-22.5939	-31.4782	-28.6985	-10.3148	-34.4345
-30.5116	-25.735	-28.6785	-17.0337	-12.492	-18.696	-8.08748	-13.2642	-18.1996	-17.7185	-18.3893	-13.2597	-9.06402	-30.2888	-30.2522	-17.3285	-33.4202	-27.8124	-21.723	-30.3733	-27.6402	-9.63933	-33.1184
-29.4269	-24.7066	-27.51	-16.3661	-11.9561	-17.8379	-7.415	-12.7366	-17.2097	-16.9666	-17.6481	-12.712	-8.67414	-29.2749	-29.0679	-16.8958	-32.2833	-26.7046	-20.8633	-29.2574	-26.5923	-8.98983	-31.7877
-28.3352	-23.6965	-26.3537	-15.7145	-11.4357	-17.0012	-6.76591	-12.234	-16.2395	-16.2318	-16.922	-12.1911	-8.31418	-28.26	-27.8908	-16.4773	-31.1567	-25.5894	-20.0163	-28.1327	-25.5568	-8.3673	-30.4454
-27.2387	-22.7076	-25.2119	-15.0795	-10.9305	-16.1872	-6.14163	-11.7563	-15.2906	-15.5155	-16.2119	-11.6974	-7.98436	-27.2454	-26.7243	-16.0738	-30.0422	-24.4688	-19.1834	-27.001	-24.5353	-7.77267	-29.0952
-26.1397	-21.7427	-24.0869	-14.462	-10.4403	-15.3977	-5.54348	-11.3032	-14.3649	-14.819	-15.5192	-11.2308	-7.68475	-26.2324	-25.5716	-15.6858	-28.9418	-23.3448	-18.3661	-25.8646	-23.5297	-7.20681	-27.7407
-25.0403	-20.8046	-22.9809	-13.8626	-9.96424	-14.6341	-4.9728	-10.874	-13.464	-14.144	-14.8451	-10.7916	-7.41515	-25.2222	-24.436	-15.3141	-27.8575	-22.2194	-17.5663	-24.7254	-22.5416	-6.67043	-26.3861
-23.9427	-19.8959	-21.8962	-13.282	-9.50164	-13.8981	-4.43083	-10.4681	-12.5895	-13.492	-14.1909	-10.3796	-7.17523	-24.216	-23.3205	-14.9594	-26.7915	-21.0954	-16.7857	-23.5858	-21.5729	-6.16414	-25.0356
-22.849	-19.019	-20.8352	-12.7208	-9.05218	-13.1913	-3.91872	-10.0846	-11.7433	-12.8645	-13.5581	-9.99472	-6.96452	-23.2152	-22.2281	-14.6224	-25.746	-19.9754	-16.0262	-22.448	-20.6252	-5.68857	-23.6936
-21.7611	-18.1762	-19.8004	-12.1796	-8.61559	-12.5151	-3.43754	-9.72227	-10.9271	-12.263	-12.9479	-9.63673	-6.7824	-22.2211	-21.1619	-14.304	-24.7235	-18.8622	-15.2898	-21.3143	-19.7003	-5.24442	-22.365
-20.6812	-17.3699	-18.7944	-11.6585	-8.19192	-11.8711	-2.98834	-9.38027	-10.1426	-11.6892	-12.3619	-9.30549	-6.62797	-21.235	-20.1245	-14.005	-23.7265	-17.7591	-14.5787	-20.1874	-18.7995	-4.83222	-21.0545
-19.6116	-16.602	-17.8203	-11.1582	-7.78184	-11.2607	-2.572	-9.05746	-9.39197	-11.1444	-11.8016	-9.00073	-6.50014	-20.2584	-19.1187	-13.726	-22.7575	-16.6696	-13.8953	-19.0701	-17.9244	-4.45237	-19.7672
-18.5546	-15.8745	-16.8809	-10.6788	-7.38616	-10.6855	-2.18933	-8.75275	-8.67702	-10.63	-11.2683	-8.72228	-6.39767	-19.2928	-18.1472	-13.4678	-21.8192	-15.5977	-13.2416	-17.9651	-17.0761	-4.10525	-18.5082
-17.5128	-15.1895	-15.9797	-10.2205	-7.00584	-10.1468	-1.84101	-8.46524	-7.9997	-10.1473	-10.7635	-8.4699	-6.3192	-18.3399	-17.2126	-13.2313	-20.9142	-14.5475	-12.6202	-16.8758	-16.2556	-3.79126	-17.2828
-16.4892	-14.5485	-15.1201	-9.78363	-6.64208	-9.64595	-1.52765	-8.194	-7.36184	-9.69751	-10.2886	-8.24331	-6.26307	-17.4015	-16.3173	-13.0172	-20.0452	-13.5235	-12.0334	-15.8055	-15.4639	-3.51072	-16.0964
-15.4869	-13.9532	-14.3056	-9.36828	-6.29607	-9.18434	-1.2497	-7.93824	-6.76515	-9.28183	-9.8449	-8.04213	-6.22744	-16.4796	-15.4635	-12.8261	-19.2149	-12.5307	-11.4832	-14.7582	-14.7019	-3.26372	-14.9541
-14.5091	-13.4052	-13.54	-8.97471	-5.96858	-8.76323	-1.00748	-7.6972	-6.21121	-8.90135	-9.43361	-7.86598	-6.21035	-15.5763	-14.6535	-12.6588	-18.4259	-11.5741	-10.972	-13.7376	-13.9704	-3.05016	-13.8615
-13.5594	-12.9058	-12.8273	-8.60311	-5.66007	-8.38372	-0.801186	-7.47012	-5.70141	-8.55713	-9.05588	-7.71448	-6.2097	-14.6938	-13.8892	-12.5159	-17.6809	-10.6591	-10.502	-12.7484	-13.27	-2.86987	-12.8235
-12.6416	-12.4561	-12.1713	-8.25364	-5.37089	-8.04677	-0.630918	-7.25623	-5.23676	-8.25025	-8.71273	-7.58731	-6.22325	-13.8347	-13.1725	-12.3982	-16.9826	-9.79113	-10.0749	-11.7951	-12.6017	-2.72264	-11.8455
-11.7595	-12.057	-11.5757	-7.92655	-5.10097	-7.75323	-0.49669	-7.05489	-4.81813	-7.98175	-8.40509	-7.48425	-6.24851	-13.0018	-12.505	-12.3063	-16.3335	-8.97569	-9.6924	-10.8827	-11.9663	-2.60805	-10.9321
-10.917	-11.7093	-11.0444	-7.62212	-4.84998	-7.5037	-0.39836	-6.8653	-4.44607	-7.75277	-8.13379	-7.40533	-6.28282	-12.1977	-11.888	-12.2408	-15.7361	-8.2183	-9.3561	-10.0164	-11.3646	-2.52547	-10.0882
-10.1182	-11.4134	-10.5809	-7.34061	-4.61748	-7.29834	-0.335655	-6.68667	-4.1206	-7.56443	-7.89957	-7.35061	-6.32343	-11.4258	-11.3229	-12.2024	-15.1928	-7.52436	-9.06734	-9.20157	-10.7981	-2.47426	-9.31818
-9.36731	-11.1696	-10.1887	-7.08236	-4.40293	-7.13708	-0.308263	-6.51829	-3.84148	-7.41779	-7.70301	-7.32003	-6.36751	-10.6894	-10.8104	-12.1916	-14.7058	-6.89855	-8.82711	-8.44353	-10.2683	-2.45388	-8.62613
-8.66856	-10.978	-9.87075	-6.84782	-4.20584	-7.0195	-0.315794	-6.35945	-3.60811	-7.31395	-7.54452	-7.31363	-6.41224	-9.99191	-10.3514	-12.2092	-14.2772	-6.34517	-8.63614	-7.74777	-9.77709	-2.46364	-8.0156
-8.02628	-10.8387	-9.62995	-6.63751	-4.0259	-6.94478	-0.357734	-6.20954	-3.41939	-7.25394	-7.42442	-7.33129	-6.4548	-9.33699	-9.94626	-12.2557	-13.9086	-5.86823	-8.49498	-7.1196	-9.32697	-2.50279	-7.48989
-7.44497	-10.7515	-9.46857	-6.45206	-3.86278	-6.91165	-0.433487	-6.0681	-3.27399	-7.23873	-7.34294	-7.37257	-6.49242	-8.72848	-9.59516	-12.3316	-13.6014	-5.47085	-8.40391	-6.56399	-8.92113	-2.57069	-7.05162
-6.92912	-10.716	-9.38836	-6.29223	-3.71634	-6.91845	-0.542449	-5.93479	-3.17036	-7.26911	-7.30016	-7.43705	-6.52233	-8.1703	-9.29812	-12.4371	-13.357	-5.15493	-8.3628	-6.08548	-8.56312	-2.66679	-6.70264
-6.48311	-10.7319	-9.39065	-6.15891	-3.58669	-6.96325	-0.684003	-5.80954	-3.10672	-7.34569	-7.29602	-7.5241	-6.54205	-7.66634	-9.05494	-12.5728	-13.1759	-4.92161	-8.37124	-5.68824	-8.25697	-2.79049	-6.44401
-6.11125	-10.7988	-9.47592	-6.0531	-3.47405	-7.04381	-0.857501	-5.69242	-3.08128	-7.46884	-7.3303	-7.63304	-6.54941	-7.2204	-8.86533	-12.7387	-13.0586	-4.7711	-8.42855	-5.3755	-8.00735	-2.9412	-6.2761
-5.81782	-10.9158	-9.64362	-5.97593	-3.37896	-7.15757	-1.0623	-5.58364	-3.0921	-7.63884	-7.40264	-7.7632	-6.54262	-6.83629	-8.72879	-12.9348	-13.0049	-4.70247	-8.53377	-5.14976	-7.81876	-3.11837	-6.19845
-5.60661	-11.0824	-9.89238	-5.92857	-3.30223	-7.30177	-1.29779	-5.48381	-3.13729	-7.85564	-7.51256	-7.91393	-6.52037	-6.51751	-8.64475	-13.1609	-13.0145	-4.71364	-8.6855	-5.01242	-7.69552	-3.32144	-6.20962
-5.48088	-11.2976	-10.2201	-5.91228	-3.24501	-7.47355	-1.56334	-5.39375	-3.215	-8.11891	-7.65952	-8.08464	-6.48157	-6.26732	-8.6126	-13.4165	-13.0866	-4.80165	-8.88211	-4.96409	-7.6415	-3.54982	-6.30735
-5.4435	-11.5603	-10.6229	-5.92832	-3.20876	-7.67007	-1.85838	-5.31434	-3.32328	-8.42797	-7.84284	-8.27478	-6.42578	-6.08826	-8.63151	-13.7006	-13.2197	-4.96225	-9.12157	-5.00373	-7.65984	-3.80278	-6.48841
-5.49672	-11.8691	-11.096	-5.97801	-3.19542	-7.88852	-2.18229	-5.24676	-3.46023	-8.78184	-8.0618	-8.48393	-6.35279	-5.98248	-8.7006	-14.0123	-13.4124	-5.19048	-9.40167	-5.12938	-7.75206	-4.07959	-6.74889
-5.64191	-12.2223	-11.6341	-6.0626	-3.20723	-8.1262	-2.53438	-5.19253	-3.62409	-9.1792	-8.31565	-8.71178	-6.26306	-5.95142	-8.81892	-14.3501	-13.6626	-5.48067	-9.71999	-5.33776	-7.91844	-4.37942	-7.08416
-5.87955	-12.6175	-12.2303	-6.1831	-3.2467	-8.38044	-2.9139	-5.15325	-3.81298	-9.61826	-8.60354	-8.95827	-6.1575	-5.99554	-8.98532	-14.7124	-13.9679	-5.8264	-10.0738	-5.62466	-8.15817	-4.70128	-7.48864
-6.20931	-13.0521	-12.8768	-6.34045	-3.31665	-8.64901	-3.32004	-5.13051	-4.02512	-10.0966	-8.92468	-9.22353	-6.03729	-6.11394	-9.19866	-15.0971	-14.3252	-6.2207	-10.4601	-5.98453	-8.46812	-5.04383	-7.95619
-6.62985	-13.5223	-13.5654	-6.53552	-3.41963	-8.93006	-3.7519	-5.12602	-4.25885	-10.6112	-9.27824	-9.50795	-5.90382	-6.3051	-9.45778	-15.5018	-14.7315	-6.65631	-10.8758	-6.41082	-8.84378	-5.4057	-8.48002
-7.13867	-14.0236	-14.2878	-6.76868	-3.55814	-9.22203	-4.20841	-5.14133	-4.51253	-11.1584	-9.66344	-9.81196	-5.75872	-6.56648	-9.76136	-15.9239	-15.1831	-7.12604	-11.3179	-6.89651	-9.27993	-5.78533	-9.05288
-7.73229	-14.5514	-15.0356	-7.03988	-3.73499	-9.52369	-4.68812	-5.17761	-4.78451	-11.7342	-10.0795	-10.1364	-5.60391	-6.89392	-10.108	-16.3608	-15.6759	-7.62272	-11.7833	-7.43424	-9.76976	-6.18091	-9.66739
-8.40599	-15.1007	-15.8001	-7.34875	-3.95223	-9.83403	-5.1895	-5.23554	-5.0732	-12.334	-10.5256	-10.4822	-5.44126	-7.28224	-10.4963	-16.8096	-16.2056	-8.13917	-12.2687	-8.01653	-10.3052	-6.59038	-10.316
-9.15389	-15.6656	-16.5741	-7.69457	-4.21094	-10.1526	-5.71103	-5.31528	-5.37717	-12.9527	-11.0009	-10.8502	-5.27249	-7.72576	-10.9245	-17.2674	-16.7676	-8.66854	-12.7708	-8.63572	-10.8784	-7.01162	-10.9912
-9.96925	-16.2404	-17.3513	-8.07611	-4.51179	-10.4794	-6.25084	-5.41642	-5.69471	-13.5852	-11.5045	-11.2411	-5.09942	-8.21794	-11.3904	-17.7313	-17.3572	-9.20487	-13.2867	-9.28454	-11.4816	-7.44228	-11.6862
-10.8443	-16.8209	-18.1267	-8.49163	-4.85466	-10.8145	-6.8067	-5.53762	-6.02383	-14.2269	-12.0353	-11.6555	-4.92375	-8.75171	-11.8915	-18.199	-17.9696	-9.74281	-13.8133	-9.95685	-12.1062	-7.87984	-12.3949
-11.7702	-17.4026	-18.8967	-8.93889	-5.23784	-11.1578	-7.37655	-5.67659	-6.36264	-14.8735	-12.592	-12.0937	-4.74689	-9.31985	-12.4247	-18.6684	-18.6004	-10.2775	-14.3477	-10.6477	-12.7446	-8.32209	-13.1122
-12.7374	-17.9813	-19.6594	-9.41567	-5.65802	-11.5096	-7.95845	-5.83065	-6.70886	-15.5214	-13.173	-12.5559	-4.57	-9.91507	-12.9863	-19.1375	-19.2454	-10.805	-14.8872	-11.3524	-13.3909	-8.76717	-13.8343
-13.7357	-18.5541	-20.4142	-9.91941	-6.10979	-11.8703	-8.55031	-5.9967	-7.05987	-16.1675	-13.7764	-13.0422	-4.39419	-10.5306	-13.5721	-19.6047	-19.9011	-11.3224	-15.429	-12.0676	-14.0392	-9.21324	-14.5593
-14.7548	-19.1194	-21.1617	-10.4473	-6.58614	-12.24	-9.15016	-6.17109	-7.41305	-16.8102	-14.4	-13.552	-4.22032	-11.1602	-14.1778	-20.0689	-20.5642	-11.8275	-15.9708	-12.791	-14.6846	-9.65856	-15.2863
-15.7835	-19.6751	-21.9028	-10.9964	-7.07878	-12.6183	-9.75645	-6.35014	-7.76602	-17.4483	-15.0413	-14.0847	-4.04899	-11.7981	-14.7989	-20.5289	-21.233	-12.3192	-16.5101	-13.5214	-15.3236	-10.1022	-16.0154
-16.8111	-20.22	-22.6393	-11.564	-7.57725	-13.0048	-10.3679	-6.53054	-8.11703	-18.0811	-15.6972	-14.6395	-3.88052	-12.4391	-15.431	-20.9838	-21.906	-12.7967	-17.0447	-14.258	-15.9537	-10.5443	-16.7493
-17.827	-20.7537	-23.3725	-12.1471	-8.06991	-13.3986	-10.9835	-6.70944	-8.4649	-18.7083	-16.3643	-15.2151	-3.71516	-13.0787	-16.0699	-21.4323	-22.5828	-13.2603	-17.5725	-14.9998	-16.5723	-10.9855	-17.4909
-18.8212	-21.2763	-24.1033	-12.7431	-8.54472	-13.7986	-11.6024	-6.88492	-8.80925	-19.3296	-17.0391	-15.81	-3.55305	-13.7131	-16.7125	-21.8734	-23.2632	-13.7103	-18.0914	-15.7458	-17.1767	-11.4269	-18.2434
-19.7839	-21.7879	-24.8316	-13.3489	-8.99094	-14.2031	-12.2237	-7.0557	-9.15081	-19.9444	-17.7179	-16.4224	-3.39418	-14.3389	-17.3556	-22.3057	-23.9476	-14.1472	-18.5994	-16.4951	-17.765	-11.8702	-19.0103
-20.7067	-22.2892	-25.5567	-13.9614	-9.39774	-14.6099	-12.8472	-7.22141	-9.49109	-20.5513	-18.397	-17.0505	-3.23852	-14.9531	-17.9971	-22.7277	-24.6367	-14.5719	-19.0946	-17.2458	-18.335	-12.318	-19.7948
-21.5818	-22.782	-26.2774	-14.5775	-9.75518	-15.0166	-13.4723	-7.38269	-9.83188	-21.1484	-19.0721	-17.6917	-3.08587	-15.5528	-18.6351	-23.138	-25.3306	-14.9846	-19.5754	-17.9952	-18.8837	-12.7734	-20.5993
-22.402	-23.268	-26.9917	-15.1939	-10.0573	-15.4206	-14.0982	-7.54087	-10.1749	-21.7336	-19.7391	-18.3436	-2.93606	-16.1356	-19.2683	-23.535	-26.0287	-15.3855	-20.04	-18.7392	-19.4081	-13.2398	-21.4246
-23.1615	-23.7491	-27.6969	-15.8067	-10.2998	-15.8189	-14.7239	-7.69767	-10.5216	-22.3038	-20.3947	-19.0037	-2.78895	-16.6996	-19.8951	-23.9167	-26.7299	-15.7744	-20.4868	-19.4732	-19.9058	-13.7202	-22.27
-23.8552	-24.2273	-28.3904	-16.4123	-10.4798	-16.2082	-15.3479	-7.855	-10.8732	-22.8554	-21.0352	-19.6691	-2.6445	-17.2427	-20.5142	-24.2813	-27.432	-16.1504	-20.9143	-20.192	-20.3744	-14.2175	-23.1332
-24.479	-24.7046	-29.0691	-17.0066	-10.598	-16.5855	-15.9685	-8.01465	-11.2293	-23.3852	-21.657	-20.3368	-2.50275	-17.7633	-21.1235	-24.6267	-28.1317	-16.5123	-21.3214	-20.8896	-20.8122	-14.7339	-24.0105
-25.0304	-25.182	-29.7303	-17.5856	-10.6575	-16.9476	-16.5833	-8.17816	-11.5891	-23.8902	-22.2567	-21.0034	-2.36379	-18.2604	-21.7204	-24.9507	-28.8243	-16.8583	-21.7072	-21.5598	-21.2182	-15.2709	-24.8963
-25.5077	-25.66	-30.3708	-18.1454	-10.6621	-17.2916	-17.1894	-8.34632	-11.9511	-24.368	-22.8311	-21.6653	-2.2278	-18.7334	-22.3018	-25.2508	-29.5045	-17.1865	-22.0707	-22.1964	-21.5929	-15.8294	-25.7839
-25.9111	-26.1373	-30.9875	-18.6821	-10.6169	-17.6145	-17.7833	-8.51899	-12.3128	-24.8167	-23.3777	-22.3187	-2.09506	-19.1817	-22.8638	-25.5243	-30.1661	-17.4943	-22.4112	-22.7939	-21.9373	-16.4086	-26.666
-26.2423	-26.6118	-31.5768	-19.1923	-10.5281	-17.9137	-18.3613	-8.69541	-12.6711	-25.2351	-23.8941	-22.9596	-1.96601	-19.6054	-23.4019	-25.769	-30.8025	-17.7795	-22.7285	-23.3474	-22.2533	-17.0061	-27.5345
-26.5044	-27.0798	-32.1348	-19.673	-10.4022	-18.1868	-18.9194	-8.87394	-13.0227	-25.623	-24.3778	-23.5835	-1.84123	-20.0048	-23.9112	-25.9827	-31.4067	-18.0393	-23.0223	-23.8529	-22.5434	-17.6188	-28.3807
-26.7017	-27.5367	-32.6573	-20.1214	-10.2454	-18.4319	-19.4534	-9.05221	-13.3642	-25.9812	-24.8265	-24.1862	-1.72134	-20.3801	-24.3867	-26.1633	-31.9723	-18.2709	-23.2927	-24.3077	-22.8101	-18.2423	-29.1963
-26.8402	-27.9769	-33.1397	-20.5356	-10.0637	-18.647	-19.9595	-9.22727	-13.6917	-26.3108	-25.2382	-24.7637	-1.60699	-20.7317	-24.8234	-26.3096	-32.4934	-18.4716	-23.5397	-24.7105	-23.0555	-18.871	-29.9732
-26.9258	-28.394	-33.5772	-20.9143	-9.86394	-18.8306	-20.4336	-9.39595	-14.0011	-26.6128	-25.6114	-25.3125	-1.4988	-21.0598	-25.2171	-26.4201	-32.9646	-18.639	-23.7635	-25.061	-23.2811	-19.4982	-30.7037
-26.9647	-28.7821	-33.9654	-21.2563	-9.65206	-18.9815	-20.8719	-9.55514	-14.2888	-26.8884	-25.9447	-25.8291	-1.39751	-21.3639	-25.5638	-26.4947	-33.3815	-18.7704	-23.9642	-25.36	-23.4871	-20.1165	-31.3809
-26.9635	-29.1348	-34.3002	-21.5612	-9.4338	-19.0989	-21.2715	-9.70154	-14.5511	-27.1391	-26.2369	-26.3107	-1.30377	-21.6434	-25.8609	-26.5337	-33.7416	-18.8633	-24.1422	-25.6098	-23.6723	-20.7178	-31.9988
-26.9277	-29.4468	-34.5776	-21.8291	-9.21514	-19.1821	-21.6297	-9.83224	-14.7842	-27.3658	-26.4865	-26.7552	-1.21804	-21.8971	-26.1068	-26.5378	-34.0432	-18.9152	-24.2975	-25.8131	-23.8348	-21.2949	-32.5525
-26.8624	-29.7135	-34.795	-22.0606	-9.00117	-19.2306	-21.9442	-9.94479	-14.9849	-27.568	-26.693	-27.1607	-1.14057	-22.1237	-26.301	-26.5082	-34.2857	-18.9242	-24.4299	-25.9731	-23.9712	-21.8412	-33.0384
-26.7718	-29.9317	-34.9512	-22.2562	-8.79597	-19.2447	-22.2136	-10.0369	-15.1503	-27.7448	-26.8564	-27.5255	-1.07163	-22.3216	-26.4437	-26.4471	-34.4704	-18.8888	-24.5392	-26.0934	-24.0777	-22.3502	-33.4543
-26.6598	-30.0995	-35.0462	-22.4169	-8.60305	-19.2252	-22.4367	-10.1069	-15.2787	-27.8948	-26.9768	-27.8481	-1.01147	-22.4888	-26.5366	-26.3573	-34.6003	-18.8079	-24.6255	-26.1772	-24.1504	-22.8163	-33.7993
-26.5286	-30.2166	-35.0815	-22.5439	-8.42434	-19.1729	-22.6124	-10.1537	-15.3689	-28.0167	-27.0545	-28.1266	-0.960348	-22.6227	-26.5822	-26.2418	-34.6787	-18.6809	-24.6885	-26.2275	-24.1862	-23.2339	-34.074
-26.3795	-30.284	-35.0585	-22.6384	-8.26001	-19.0888	-22.7399	-10.1762	-15.4202	-28.1087	-27.0896	-28.3596	-0.91851	-22.721	-26.5829	-26.1035	-34.7089	-18.507	-24.728	-26.2472	-24.1834	-23.5973	-34.2792
-26.2144	-30.3028	-34.9787	-22.7017	-8.10996	-18.9738	-22.818	-10.1733	-15.4323	-28.1695	-27.0823	-28.5454	-0.886213	-22.7811	-26.5414	-25.9455	-34.6942	-18.2855	-24.7441	-26.2395	-24.1404	-23.9009	-34.4163
-26.0347	-30.2741	-34.8436	-22.7351	-7.97414	-18.8286	-22.846	-10.1442	-15.4047	-28.1974	-27.0327	-28.6825	-0.863714	-22.8007	-26.4603	-25.7708	-34.638	-18.0155	-24.7366	-26.2072	-24.0555	-24.1392	-34.4862
-25.8423	-30.199	-34.6548	-22.7398	-7.85246	-18.6541	-22.8228	-10.0876	-15.3368	-28.1909	-26.9411	-28.7692	-0.851266	-22.7774	-26.342	-25.5823	-34.5437	-17.6965	-24.7053	-26.1535	-23.9274	-24.3066	-34.4901
-25.6387	-30.0785	-34.4138	-22.717	-7.74486	-18.4514	-22.7475	-10.0026	-15.2284	-28.1484	-26.8075	-28.8041	-0.849124	-22.7086	-26.1893	-25.3831	-34.4144	-17.3276	-24.6502	-26.0813	-23.7542	-24.3975	-34.429
-25.4257	-29.9139	-34.1221	-22.6681	-7.65126	-18.2211	-22.619	-9.88814	-15.0789	-28.0684	-26.6323	-28.7856	-0.857542	-22.592	-26.0046	-25.1762	-34.2536	-16.9081	-24.5711	-25.9937	-23.5346	-24.4062	-34.3042

## Sheet: Sheet5
Right Ankle Joint Ankle 23 ACLD
23.2105	12.6035	15.1674	12.1952	31.3547	24.0571	17.5247	19.889	19.5204	12.3644	19.9911	13.0652	19.8356	4.71213	19.501	13.5358	12.7278	18.8654	18.1268	15.1509	9.73853	16.9721	16.4832
23.3951	12.7865	15.3513	12.4025	31.4912	24.0903	17.6271	20.1103	19.7095	12.601	20.1883	13.0858	20.0291	4.65614	19.7176	13.7344	12.8893	19.0332	18.2637	15.2659	9.73832	17.089	16.6904
23.5782	12.9718	15.5341	12.6102	31.6193	24.12	17.729	20.3357	19.8982	12.8406	20.3858	13.1079	20.2203	4.59837	19.9355	13.9347	13.0551	19.1962	18.4014	15.3841	9.75101	17.2061	16.9
23.7597	13.1595	15.7149	12.8178	31.7392	24.1462	17.8304	20.5653	20.0862	13.0826	20.5836	13.1315	20.4089	4.53899	20.1546	14.1361	13.2256	19.3545	18.5399	15.5059	9.77251	17.323	17.1124
23.9396	13.3494	15.8933	13.0246	31.8513	24.1687	17.9314	20.799	20.2733	13.3264	20.7815	13.1567	20.595	4.47816	20.3747	14.3383	13.401	19.5082	18.6791	15.6315	9.79869	17.4392	17.3279
24.1177	13.5416	16.0686	13.23	31.9558	24.1873	18.0318	21.0369	20.4592	13.5711	20.9794	13.1837	20.7786	4.41606	20.596	14.5411	13.5815	19.6572	18.819	15.7614	9.82546	17.5542	17.5471
24.294	13.7358	16.24	13.4333	32.053	24.2017	18.1317	21.279	20.6439	13.8162	21.177	13.2125	20.9594	4.35285	20.8181	14.7439	13.7673	19.8015	18.9598	15.8957	9.84871	17.6677	17.7703
24.4684	13.9322	16.4068	13.634	32.1431	24.2119	18.231	21.5254	20.827	14.0609	21.3743	13.2435	21.1375	4.28872	21.0411	14.9465	13.9586	19.9413	19.1012	16.035	9.86479	17.7792	17.998
24.6407	14.1304	16.5684	13.8314	32.2265	24.2177	18.3298	21.776	21.0084	14.3044	21.571	13.2765	21.3128	4.22383	21.2648	15.1487	14.1552	20.0769	19.2435	16.1795	9.87417	17.8882	18.2306
24.8109	14.3306	16.7241	14.0248	32.3033	24.2192	18.4281	22.0307	21.1878	14.5461	21.767	13.3119	21.4853	4.15821	21.4888	15.3502	14.357	20.2084	19.3865	16.3294	9.87957	17.9944	18.4675
24.9788	14.5326	16.8732	14.2135	32.3734	24.2161	18.526	22.2893	21.365	14.7851	21.9621	13.3497	21.655	4.09189	21.7127	15.5509	14.5639	20.3363	19.5303	16.4848	9.88366	18.0973	18.708
25.1442	14.7363	17.015	14.3967	32.4369	24.2083	18.6235	22.5516	21.5398	15.0209	22.1562	13.39	21.822	4.02481	21.936	15.7504	14.7756	20.4611	19.6748	16.6457	9.88707	18.1966	18.9513
25.307	14.9416	17.1489	14.5735	32.4936	24.1958	18.7209	22.8174	21.7121	15.2528	22.349	13.4329	21.9863	3.95683	22.1581	15.9488	14.9918	20.5829	19.8202	16.8123	9.88918	18.292	19.1971
25.467	15.1484	17.274	14.7429	32.5434	24.1785	18.8183	23.0862	21.8818	15.48	22.5405	13.4786	22.148	3.8878	22.3784	16.1456	15.2123	20.7023	19.9662	16.9844	9.8894	18.3834	19.446
25.6237	15.3565	17.3898	14.9041	32.586	24.1562	18.9158	23.3577	22.0485	15.7019	22.7304	13.5271	22.3072	3.81755	22.5962	16.3406	15.4369	20.8193	20.113	17.1622	9.88761	18.4705	19.6984
25.7771	15.5658	17.4962	15.0558	32.6211	24.1288	19.0134	23.6313	22.2122	15.9177	22.9188	13.5784	22.4637	3.74598	22.8108	16.5334	15.6653	20.9341	20.2604	17.3454	9.88423	18.5534	19.9551
25.9266	15.7762	17.5929	15.1969	32.6482	24.096	19.1115	23.9064	22.3728	16.1266	23.1053	13.6327	22.6176	3.67305	23.0213	16.7234	15.8973	21.0469	20.4083	17.5341	9.87974	18.632	20.216
26.072	15.9875	17.6802	15.3261	32.667	24.0576	19.2099	24.1825	22.53	16.328	23.29	13.6899	22.7688	3.59874	23.2272	16.9101	16.1328	21.1576	20.5566	17.7282	9.87451	18.7061	20.481
26.2127	16.1995	17.7579	15.4422	32.6771	24.0134	19.3089	24.4588	22.6836	16.5211	23.4725	13.7501	22.917	3.52307	23.4277	17.0929	16.3714	21.2661	20.7051	17.9278	9.8688	18.7758	20.7498
26.3486	16.4121	17.8253	15.5438	32.678	23.9633	19.4082	24.7347	22.8335	16.7051	23.6526	13.8132	23.0621	3.44606	23.6221	17.2712	16.613	21.3724	20.8537	18.1328	9.86279	18.8411	21.0223
26.4791	16.625	17.8821	15.6297	32.6691	23.907	19.508	25.0096	22.9795	16.8794	23.8301	13.8791	23.2037	3.36774	23.8095	17.4442	16.8571	21.4762	21.0021	18.3431	9.85666	18.9017	21.2981
26.6038	16.8382	17.9278	15.6986	32.6499	23.8443	19.6082	25.2828	23.1213	17.0435	24.0046	13.9477	23.3415	3.28804	23.9893	17.6113	17.1034	21.5772	21.1502	18.559	9.85064	18.9576	21.5771
26.7224	17.0513	17.9629	15.7495	32.6198	23.7751	19.7087	25.5538	23.2586	17.1968	24.1757	14.0186	23.4751	3.20683	24.1608	17.7719	17.3515	21.6753	21.2978	18.7803	9.84489	19.0086	21.8592
26.8344	17.2642	17.9878	15.7815	32.5781	23.6995	19.8092	25.822	23.3911	17.339	24.3432	14.0917	23.6042	3.12399	24.3231	17.9251	17.6007	21.7701	21.4447	19.0073	9.83952	19.0545	22.1438
26.9396	17.4766	18.0031	15.7937	32.5241	23.6176	19.9095	26.087	23.5185	17.4698	24.5066	14.1665	23.7281	3.0393	24.4755	18.07	17.8503	21.8613	21.5906	19.2398	9.83465	19.0953	22.4307
27.0375	17.6882	18.009	15.7856	32.457	23.5295	20.0094	26.3484	23.6404	17.589	24.6658	14.2427	23.8464	2.95254	24.6172	18.2058	18.0997	21.9487	21.7352	19.478	9.83029	19.1304	22.7194
27.128	17.8989	18.0055	15.7569	32.3761	23.4356	20.1087	26.606	23.7563	17.6964	24.8203	14.3199	23.9588	2.86344	24.7475	18.3315	18.3481	22.0321	21.8783	19.7219	9.82642	19.1597	23.0095
27.2108	18.1081	17.9927	15.7075	32.2809	23.3361	20.207	26.8594	23.8656	17.792	24.9701	14.3975	24.0648	2.77176	24.8656	18.4458	18.5948	22.1112	22.0197	19.9713	9.82305	19.1829	23.3004
27.2856	18.3158	17.9706	15.6371	32.1708	23.2318	20.304	27.1084	23.9678	17.8756	25.115	14.475	24.164	2.6772	24.9709	18.5475	18.8391	22.1859	22.1589	20.2261	9.82013	19.1996	23.5916
27.3523	18.5215	17.9392	15.546	32.0455	23.123	20.3994	27.3527	24.0623	17.9474	25.2547	14.552	24.2563	2.57941	25.0627	18.6355	19.0803	22.2558	22.2959	20.4863	9.8176	19.2097	23.8826
27.4108	18.725	17.8985	15.4343	31.9047	23.0105	20.493	27.5919	24.1484	18.0075	25.3893	14.628	24.3414	2.47804	25.1404	18.7086	19.3177	22.321	22.4303	20.7514	9.81536	19.2126	24.1727
27.4609	18.9259	17.8487	15.3024	31.7487	22.8946	20.5842	27.8255	24.2252	18.0561	25.5186	14.7024	24.4193	2.37269	25.2034	18.766	19.5508	22.3812	22.562	21.0212	9.81329	19.2083	24.4612
27.5027	19.124	17.7896	15.1507	31.5776	22.776	20.673	28.053	24.2922	18.0934	25.6426	14.7749	24.4899	2.26291	25.251	18.807	19.7786	22.4364	22.6909	21.2954	9.81131	19.1966	24.7476
27.536	19.3193	17.7213	14.9795	31.3918	22.6552	20.7591	28.2734	24.3483	18.1195	25.7612	14.845	24.5532	2.14822	25.2829	18.831	20.0005	22.4863	22.8168	21.5734	9.8093	19.1771	25.0311
27.5607	19.5117	17.644	14.7895	31.1918	22.5326	20.842	28.4857	24.3929	18.1349	25.8743	14.9124	24.609	2.02822	25.2985	18.8378	20.2156	22.531	22.9396	21.8547	9.80708	19.1498	25.3107
27.5767	19.7011	17.5577	14.5816	30.9786	22.4084	20.9217	28.689	24.4249	18.1397	25.982	14.9766	24.6574	1.90248	25.2974	18.8275	20.4228	22.5703	23.059	22.1389	9.80439	19.1144	25.5858
27.5841	19.8874	17.4627	14.3564	30.7529	22.283	20.9978	28.8818	24.4436	18.1342	26.0842	15.0372	24.6982	1.77058	25.2793	18.8001	20.6211	22.6042	23.1748	22.4252	9.80099	19.0709	25.8554
27.5825	20.0707	17.359	14.1151	30.5155	22.1563	21.0701	29.063	24.4481	18.1183	26.1806	15.0939	24.7313	1.63213	25.2437	18.7559	20.8093	22.6328	23.2867	22.7132	9.79656	19.0189	26.1187
27.5717	20.2513	17.2467	13.859	30.2674	22.0284	21.1382	29.2313	24.4373	18.0921	26.2711	15.1464	24.7562	1.4867	25.1904	18.6951	20.9864	22.656	23.3944	23.0022	9.79057	18.9581	26.3749
27.5515	20.4293	17.1258	13.5894	30.0096	21.8992	21.2019	29.3854	24.4104	18.0553	26.3553	15.194	24.7728	1.33379	25.1192	18.6177	21.1511	22.674	23.4974	23.2915	9.78236	18.888	26.6229
27.5214	20.6054	16.9964	13.3081	29.743	21.7682	21.2609	29.5239	24.3664	18.0076	26.4326	15.2362	24.7807	1.17288	25.0299	18.5239	21.3022	22.6868	23.5953	23.5803	9.77114	18.8081	26.8621
27.4811	20.7797	16.8581	13.0166	29.4683	21.6349	21.3147	29.6458	24.3043	17.9483	26.5018	15.2724	24.7794	1.00338	24.9221	18.4136	21.4384	22.6945	23.6874	23.8681	9.75596	18.7174	27.0916
27.43	20.9523	16.7109	12.7166	29.1862	21.4987	21.3629	29.7499	24.2231	17.8768	26.5618	15.302	24.7685	0.824563	24.7956	18.2865	21.5587	22.6972	23.7733	24.1539	9.73558	18.6152	27.3106
27.3677	21.1228	16.5542	12.41	28.8971	21.3587	21.4049	29.8351	24.1217	17.792	26.6105	15.324	24.7475	0.635616	24.65	18.1425	21.6617	22.695	23.8522	24.4371	9.70851	18.5002	27.5184
27.2935	21.2905	16.3876	12.0985	28.6012	21.2139	21.4401	29.9	23.9988	17.6931	26.6453	15.3375	24.716	0.435753	24.4849	17.9816	21.7462	22.688	23.9237	24.7166	9.67311	18.3711	27.7142
27.2069	21.4546	16.2103	11.7835	28.2985	21.0629	21.4679	29.9437	23.8533	17.5788	26.6631	15.3415	24.6735	0.224097	24.2994	17.8035	21.8109	22.6761	23.9869	24.9915	9.62746	18.2264	27.8975
27.1073	21.616	16.0214	11.4662	27.9887	20.9044	21.4875	29.9646	23.6838	17.4478	26.6601	15.3348	24.6195	-0.000326105	24.0928	17.6083	21.8548	22.6594	24.0414	25.2608	9.56928	18.0647	28.0676
26.9941	21.7768	15.8198	11.1477	27.6708	20.7368	21.4979	29.9613	23.4889	17.2988	26.6316	15.316	24.5532	-0.238541	23.864	17.3958	21.8765	22.6376	24.0863	25.5234	9.49602	17.8842	28.2239
26.8669	21.939	15.6042	10.8287	27.3437	20.5581	21.4978	29.9317	23.2671	17.1303	26.5727	15.2839	24.4741	-0.491631	23.6117	17.166	21.875	22.6103	24.121	25.7777	9.40491	17.6832	28.366
26.7253	22.1038	15.3732	10.5093	27.0058	20.3663	21.4862	29.8737	23.017	16.9407	26.4778	15.2369	24.3816	-0.760767	23.3341	16.9188	21.8494	22.5772	24.1446	26.0223	9.29285	17.4599	28.4933
26.5685	22.268	15.1251	10.1891	26.6549	20.1592	21.4617	29.7849	22.7368	16.7284	26.341	15.1734	24.2747	-1.04728	23.0296	16.6535	21.7988	22.5374	24.1561	26.2554	9.15652	17.2127	28.6052
26.3962	22.4265	14.8581	9.86739	26.2886	19.9344	21.4226	29.6622	22.4249	16.4914	26.1562	15.0917	24.1524	-1.3526	22.6963	16.3694	21.7224	22.4899	24.1544	26.4749	8.99244	16.9399	28.7011
26.2077	22.5742	14.5699	9.54306	25.9039	19.6896	21.3672	29.5026	22.0795	16.2277	25.9174	14.9901	24.0138	-1.67825	22.3321	16.0652	21.6196	22.4339	24.1381	26.6784	8.79701	16.6403	28.7805
26.0023	22.7069	14.2583	9.21445	25.4979	19.4221	21.2934	29.3026	21.6989	15.9349	25.6184	14.8666	23.8576	-2.02582	21.935	15.7398	21.4897	22.3681	24.1055	26.8631	8.56659	16.3128	28.8425
25.7793	22.8247	13.9207	8.87944	25.0673	19.1296	21.1992	29.059	21.2815	15.6105	25.2533	14.7194	23.6824	-2.39701	21.503	15.3913	21.3321	22.2913	24.0547	27.0259	8.29771	15.9563	28.8863
25.5375	22.9276	13.5543	8.5357	24.6086	18.8099	21.0824	28.7684	20.826	15.2515	24.8168	14.5463	23.4869	-2.79363	21.0342	15.0182	21.1458	22.2021	23.9833	27.1634	7.98721	15.5703	28.9109
25.2758	23.0155	13.1563	8.18071	24.1188	18.4608	20.9405	28.4275	20.3309	14.8549	24.3037	14.3454	23.2693	-3.21753	20.5267	14.6187	20.9298	22.0991	23.8889	27.2718	7.63217	15.155	28.9152
24.9928	23.0864	12.7239	7.8115	23.5947	18.0805	20.7708	28.0332	19.795	14.4172	23.7098	14.1142	23.0281	-3.67065	19.9791	14.1913	20.6828	21.9807	23.7683	27.347	7.22996	14.7113	28.8978
24.6867	23.137	12.2542	7.42501	23.0335	17.6676	20.5706	27.5831	19.2178	13.9349	23.0317	13.8506	22.7613	-4.15485	19.3902	13.7346	20.4032	21.8456	23.6183	27.3847	6.77888	14.2401	28.8569
24.3557	23.1632	11.7447	7.01824	22.4325	17.2209	20.3373	27.075	18.599	13.4044	22.267	13.5523	22.4672	-4.67198	18.7591	13.2467	20.0891	21.6921	23.4354	27.3804	6.27814	13.7428	28.7909
23.998	23.1608	11.1931	6.5883	21.7897	16.7399	20.0676	26.5075	17.9386	12.8219	21.4149	13.2168	22.144	-5.22403	18.0851	12.7259	19.7379	21.518	23.2154	27.3295	5.72753	13.2221	28.6974
23.6112	23.1255	10.5976	6.13229	21.1035	16.2245	19.7589	25.88	17.2374	12.1839	20.4761	12.8418	21.7897	-5.81276	17.3676	12.1704	19.3467	21.3213	22.9543	27.2279	5.1278	12.681	28.574
23.1932	23.0534	9.95658	5.64742	20.3727	15.675	19.4084	25.1925	16.4968	11.487	19.4531	12.425	21.4027	-6.43952	16.6066	11.5779	18.912	21.0999	22.6475	27.0711	4.4813	12.1227	28.4178
22.742	22.9402	9.26938	5.13132	19.5968	15.0926	19.0135	24.4462	15.7188	10.7284	18.3505	11.9643	20.9811	-7.10542	15.8024	10.9459	18.4294	20.8512	22.2904	26.8554	3.79165	11.551	28.2257
22.2554	22.7814	8.53576	4.58192	18.7757	14.4786	18.5716	23.6437	14.9058	9.90596	17.1752	11.4575	20.5233	-7.81113	14.9565	10.2718	17.8943	20.5726	21.8785	26.5779	3.06351	10.9697	27.9944
21.7315	22.5725	7.75599	3.99741	17.9104	13.8353	18.0806	22.7888	14.0613	9.01812	15.9366	10.903	20.028	-8.55671	14.0723	9.55321	17.3016	20.2615	21.4072	26.237	2.30275	10.3832	27.7202
21.1686	22.3088	6.93106	3.3765	17.0021	13.1655	17.5389	21.8863	13.1895	8.06431	14.6459	10.2995	19.4942	-9.34136	13.1545	8.78854	16.6458	19.9153	20.8723	25.8316	1.51656	9.79559	27.3993
20.5653	21.986	6.0627	2.71837	16.0531	12.4726	16.9457	20.9428	12.2952	7.04526	13.3166	9.64567	18.9211	-10.1634	12.2085	7.97675	15.9216	19.5317	20.2701	25.3621	0.713095	9.21085	27.0278
19.921	21.6002	5.15327	2.02263	15.0659	11.7607	16.3004	19.9663	11.3839	5.96322	11.9641	8.94125	18.3083	-11.0203	11.2389	7.11802	15.1239	19.1085	19.5976	24.8313	-0.0987901	8.63286	26.602
19.235	21.1478	4.20558	1.28974	14.0439	11.0342	15.603	18.9663	10.4619	4.82166	10.6054	8.18631	17.6556	-11.9086	10.2485	6.21406	14.2492	18.6436	18.8524	24.2436	-0.90976	8.06519	26.1181
18.5073	20.6255	3.22318	0.521421	12.9911	10.2983	14.8547	17.9528	9.53563	3.62541	9.25797	7.38123	16.9636	-12.8239	9.24065	5.26805	13.2947	18.1351	18.0335	23.6042	-1.71064	7.51109	25.5726
17.7386	20.0309	2.21027	-0.279876	11.9123	9.55862	14.0579	16.9372	8.61226	2.38126	7.9392	6.52725	16.2337	-13.761	8.21884	4.2854	12.2601	17.5815	17.1409	22.9202	-2.49245	6.97343	24.9622
16.9306	19.3627	1.17145	-1.11068	10.8125	8.82111	13.2159	15.9313	7.69916	1.09734	6.66679	5.62646	15.4674	-14.7138	7.18893	3.27341	11.1479	16.9815	16.1759	22.201	-3.24609	6.45475	24.2844
16.0853	18.6201	0.111475	-1.9657	9.69703	8.09207	12.3325	14.9476	6.80403	-0.217187	5.4578	4.68139	14.6671	-15.6758	6.15824	2.24042	9.96327	16.3338	15.1412	21.457	-3.963	5.95727	23.537
15.2057	17.8028	-0.964264	-2.83836	8.57175	7.37786	11.4129	13.998	5.93405	-1.55186	4.32674	3.69492	13.8358	-16.6397	5.13427	1.1971	8.71444	15.6374	14.0407	20.6986	-4.63619	5.48299	22.7186
14.2954	16.9127	-2.05014	-3.72094	7.44293	6.68481	10.4637	13.0942	5.09612	-2.89523	3.2867	2.67071	12.9771	-17.5979	4.12436	0.155819	7.41344	14.8913	12.8799	19.9359	-5.25959	5.03361	21.8286
13.3589	15.9527	-3.14047	-4.60398	6.31683	6.01925	9.49261	12.2476	4.29689	-4.23533	2.34957	1.61313	12.0952	-18.5425	3.13482	-0.870781	6.07537	14.0952	11.6653	19.1796	-5.82776	4.61043	20.8674
12.4018	14.9266	-4.22963	-5.47683	5.19973	5.38705	8.50812	11.4691	3.54256	-5.55978	1.52401	0.526901	11.1951	-19.4648	2.17192	-1.86961	4.71734	13.2486	10.4049	18.4399	-6.33669	4.2145	19.8363
11.4305	13.8394	-5.31165	-6.32817	4.09813	4.79364	7.5191	10.7671	2.83829	-6.85589	0.815594	-0.583074	10.2818	-20.3554	1.24232	-2.82737	3.35835	12.3515	9.1076	17.7259	-6.7844	3.8468	18.7377
10.4517	12.6983	-6.38037	-7.14533	3.01883	4.24412	6.5352	10.1497	2.18842	-8.11102	0.228124	-1.71159	9.3612	-21.2043	0.352873	-3.73137	2.01923	11.4046	7.78301	17.0443	-7.17047	3.50801	17.575
9.47287	11.5119	-7.42977	-7.91534	1.96915	3.74283	5.56646	9.62367	1.59634	-9.31276	-0.237502	-2.85292	8.43913	-22.001	-0.489535	-4.57032	0.720533	10.409	6.44173	16.4008	-7.49569	3.19849	16.3524
8.50184	10.2894	-8.45424	-8.62581	0.95601	3.293	4.62299	9.19321	1.06446	-10.449	-0.583965	-4.00085	7.52173	-22.7344	-1.2781	-5.33401	-0.518919	9.3664	5.09527	15.8	-7.76244	2.91823	15.0755
7.54691	9.04157	-9.44761	-9.26473	-0.0142018	2.89717	3.71417	8.85972	0.594089	-11.5085	-0.816241	-5.14905	6.61512	-23.3924	-2.00651	-6.01318	-1.6807	8.27903	3.7557	15.2456	-7.97489	2.66701	13.751
6.61629	7.7803	-10.4037	-9.82097	-0.934835	2.5573	2.84836	8.62295	0.185468	-12.4805	-0.941589	-6.29117	5.72561	-23.9633	-2.66959	-6.60075	-2.74824	7.15001	2.43566	14.7392	-8.13813	2.44436	12.386
5.71782	6.51866	-11.317	-10.2855	-1.79921	2.27454	2.03298	8.48034	-0.162265	-13.3556	-0.969855	-7.42056	4.85944	-24.4359	-3.26353	-7.09215	-3.7099	5.98351	1.14852	14.2811	-8.2578	2.2497	10.9885
4.85917	5.27029	-12.1821	-10.6519	-2.60191	2.04879	1.27488	8.426	-0.45082	-14.1256	-0.913036	-8.52997	4.02277	-24.8003	-3.78617	-7.48447	-4.55624	4.78431	-0.0919205	13.8708	-8.34005	2.08221	9.56725
4.04731	4.04915	-12.9933	-10.9164	-3.33844	1.87889	0.578843	8.4515	-0.682878	-14.7847	-0.784135	-9.61184	3.22169	-25.0483	-4.23657	-7.77785	-5.28049	3.5582	-1.27129	13.5076	-8.3913	1.94091	8.13188
3.28873	2.86922	-13.7452	-11.0776	-4.00503	1.76316	-0.0519563	8.54703	-0.862055	-15.3284	-0.596703	-10.6588	2.46222	-25.1738	-4.61487	-7.97591	-5.88126	2.31251	-2.37488	13.1897	-8.41777	1.82483	6.69235
2.58935	1.74478	-14.4337	-11.1378	-4.59829	1.69961	-0.61527	8.70172	-0.992426	-15.7546	-0.365054	-11.6637	1.75011	-25.1749	-4.92311	-8.08489	-6.36041	1.05561	-3.3888	12.9148	-8.42502	1.73307	5.25872
1.95354	0.689952	-15.0544	-11.1033	-5.11557	1.68512	-1.11055	8.90346	-1.07863	-16.0645	-0.103128	-12.6193	1.09057	-25.0526	-5.16459	-8.11408	-6.72226	-0.202987	-4.29987	12.6802	-8.41818	1.66471	3.84161
1.38446	-0.284102	-15.6031	-10.982	-5.55579	1.71572	-1.53916	9.13989	-1.12532	-16.2618	0.176632	-13.5189	0.488167	-24.8102	-5.34294	-8.07491	-6.97423	-1.45216	-5.09548	12.4833	-8.40174	1.61874	2.45241
0.884284	-1.16997	-16.0781	-10.7832	-5.91938	1.78755	-1.90377	9.39994	-1.13717	-16.3517	0.462978	-14.3564	-0.0533404	-24.4558	-5.46254	-7.97932	-7.12699	-2.67945	-5.76632	12.3216	-8.37911	1.5942	1.10231
0.453493	-1.96187	-16.4794	-10.5189	-6.20762	1.89655	-2.20766	9.67444	-1.11876	-16.3432	0.747483	-15.1251	-0.530297	-24.0024	-5.52818	-7.8394	-7.19178	-3.8717	-6.30856	12.1925	-8.35259	1.59012	-0.198922
0.0917279	-2.65422	-16.8074	-10.2016	-6.4217	2.03823	-2.45423	9.9555	-1.07476	-16.2475	1.02451	-15.8186	-0.938911	-23.4644	-5.54457	-7.6656	-7.17993	-5.01633	-6.72175	12.0936	-8.32416	1.60558	-1.44197
-0.201417	-3.24142	-17.0635	-9.8438	-6.56238	2.20805	-2.64688	10.2362	-1.00986	-16.0762	1.28883	-16.4301	-1.27539	-22.8569	-5.51641	-7.46719	-7.10383	-6.10105	-7.0059	12.0222	-8.29581	1.63963	-2.61752
-0.426347	-3.71787	-17.2496	-9.4581	-6.63041	2.40151	-2.78901	10.5097	-0.92872	-15.8408	1.53524	-16.953	-1.53594	-22.1948	-5.4484	-7.25334	-6.9758	-7.11357	-7.16104	11.9759	-8.26952	1.69133	-3.71627
-0.583469	-4.07801	-17.3677	-9.05703	-6.62652	2.61408	-2.88403	10.7693	-0.836013	-15.5528	1.75851	-17.3805	-1.71677	-21.4931	-5.34525	-7.03323	-6.80817	-8.04161	-7.18721	11.952	-8.24728	1.75974	-4.72892
-0.673188	-4.31622	-17.4198	-8.65313	-6.55146	2.84123	-2.93533	11.0081	-0.736411	-15.2238	1.95342	-17.7061	-1.81409	-20.7669	-5.21166	-6.81605	-6.61325	-8.87288	-7.08443	11.948	-8.23105	1.84391	-5.64616
-0.695907	-4.42692	-17.4078	-8.25895	-6.40597	3.07846	-2.94633	11.2194	-0.634586	-14.8652	2.11476	-17.923	-1.8241	-20.0309	-5.05233	-6.61097	-6.40338	-9.59509	-6.85272	11.9613	-8.22283	1.94289	-6.45869
-0.652032	-4.40451	-17.3338	-7.88704	-6.19079	3.32122	-2.92042	11.3964	-0.53521	-14.4885	2.23729	-18.0246	-1.74301	-19.3003	-4.87197	-6.42717	-6.19086	-10.1959	-6.4921	11.9894	-8.2246	2.05576	-7.1572

## Sheet: Sheet6
Right Ankle Joint Angle 23 Healthy
16.4186	15.7706	18.7017	16.5032	12.1455	15.5133	15.8584	20.1274	20.0352	20.2928	17.4851	18.6464	20.1162	19.7622	20.2015	15.2182	17.2925	17.3883	22.8873	21.3774	21.8825	15.8908	13.6476
16.6586	16.0171	18.6493	16.7258	12.2708	15.5948	16.0744	20.3638	20.2915	20.5151	17.5567	18.8973	20.3191	20.0092	20.3816	15.4352	17.4241	17.5542	22.8881	21.5853	22.1221	16.1798	13.8598
16.8987	16.2667	18.5932	16.9515	12.3944	15.6719	16.2879	20.6058	20.5501	20.7406	17.621	19.1484	20.5219	20.2588	20.5658	15.6503	17.5553	17.7226	22.8883	21.7972	22.3642	16.4724	14.0749
17.1387	16.5196	18.5336	17.1801	12.5167	15.7443	16.4986	20.8531	20.8108	20.9689	17.678	19.3997	20.7243	20.5112	20.7543	15.8633	17.686	17.8935	22.888	22.0129	22.6088	16.7685	14.2926
17.3787	16.7758	18.4708	17.4115	12.6379	15.8121	16.706	21.1055	21.0734	21.1999	17.7274	19.651	20.926	20.7661	20.9474	16.0738	17.816	18.0668	22.8873	22.2323	22.856	17.0677	14.5129
17.6184	17.0353	18.4048	17.6453	12.7584	15.8749	16.9098	21.3629	21.3377	21.4332	17.7694	19.9022	21.1269	21.0235	21.1453	16.2814	17.9452	18.2424	22.8863	22.4551	23.1058	17.3699	14.7356
17.858	17.2984	18.3359	17.8814	12.8784	15.9326	17.1095	21.6248	21.6036	21.6687	17.8038	20.1531	21.3265	21.2833	21.3481	16.4859	18.0735	18.4204	22.8851	22.6814	23.3584	17.6746	14.9604
18.0972	17.5649	18.2643	18.1195	12.9983	15.9851	17.3048	21.8912	21.8707	21.906	17.8305	20.4037	21.5248	21.5454	21.556	16.6869	18.2007	18.6005	22.884	22.911	23.6137	17.9817	15.1873
18.336	17.8352	18.1902	18.3595	13.118	16.0323	17.4951	22.1615	22.1387	22.1449	17.8494	20.6536	21.7214	21.8097	21.7691	16.884	18.3266	18.7828	22.8828	23.1436	23.8718	18.2909	15.4159
18.5742	18.1091	18.1136	18.6007	13.2376	16.074	17.6804	22.4355	22.407	22.3849	17.8604	20.9027	21.9162	22.0759	21.9872	17.0768	18.4508	18.9672	22.8818	23.3793	24.1328	18.6018	15.6462
18.8117	18.3868	18.0347	18.8429	13.3569	16.1105	17.8604	22.7125	22.675	22.6256	17.8635	21.1507	22.1087	22.3437	22.2102	17.2651	18.573	19.1535	22.8809	23.6177	24.3967	18.9142	15.8777
19.0482	18.6684	17.9535	19.0854	13.4758	16.1416	18.0352	22.9921	22.942	22.8668	17.8584	21.3973	22.2989	22.6128	22.438	17.4486	18.6926	19.3417	22.8801	23.8586	24.6633	19.2277	16.1104
19.2834	18.9538	17.8702	19.3279	13.5938	16.1675	18.2048	23.2739	23.2074	23.1079	17.8453	21.642	22.4865	22.8828	22.6707	17.6268	18.8092	19.5316	22.8791	24.1017	24.9327	19.5421	16.3439
19.5168	19.2431	17.7849	19.5698	13.7106	16.1883	18.3691	23.5572	23.4703	23.3486	17.824	21.8845	22.6712	23.1533	22.9081	17.7995	18.9224	19.7232	22.8779	24.347	25.2049	19.857	16.5779
19.7482	19.5364	17.6977	19.8108	13.8259	16.2042	18.5282	23.8418	23.73	23.5887	17.7945	22.1242	22.8528	23.4239	23.1504	17.9663	19.0317	19.9162	22.8763	24.5942	25.4796	20.172	16.8124
19.9768	19.8335	17.6085	20.0503	13.9391	16.2155	18.6819	24.1273	23.9857	23.8278	17.7569	22.3605	23.031	23.6943	23.3977	18.1269	19.1367	20.1106	22.8738	24.8432	25.7569	20.4867	17.047
20.2023	20.1343	17.5176	20.2879	14.05	16.2225	18.8301	24.4133	24.2364	24.0656	17.711	22.5928	23.2054	23.9641	23.6503	18.281	19.2372	20.3064	22.8703	25.0936	26.0364	20.8008	17.2815
20.4239	20.4387	17.4247	20.5233	14.1583	16.2255	18.9725	24.6995	24.4815	24.3019	17.6571	22.8205	23.3758	24.233	23.9083	18.4284	19.3328	20.5032	22.8654	25.3455	26.3181	21.1137	17.5157
20.6411	20.7467	17.33	20.7559	14.2636	16.225	19.1086	24.9857	24.72	24.5367	17.5953	23.043	23.5418	24.5008	24.1718	18.569	19.4233	20.701	22.8587	25.5987	26.6017	21.425	17.7492
20.8533	21.058	17.2333	20.9855	14.3658	16.2214	19.238	25.2716	24.9513	24.7697	17.5255	23.2599	23.7029	24.7672	24.4409	18.7024	19.5084	20.8997	22.8498	25.853	26.887	21.7344	17.9819
21.06	21.3725	17.1346	21.2117	14.4644	16.2152	19.36	25.5571	25.1744	25.001	17.4482	23.4708	23.8587	25.0321	24.7156	18.8288	19.588	21.0991	22.8385	26.1084	27.1738	22.0414	18.2135
21.2608	21.69	17.0339	21.4341	14.5589	16.2069	19.4739	25.8419	25.3887	25.2303	17.3636	23.6752	24.0087	25.2951	24.9957	18.9479	19.6619	21.2991	22.8243	26.3649	27.4621	22.3455	18.4436
21.455	22.0104	16.9311	21.6523	14.6487	16.197	19.5789	26.1258	25.5935	25.4578	17.272	23.873	24.1524	25.5563	25.281	19.0599	19.7299	21.4993	22.8069	26.6223	27.7516	22.6464	18.6718
21.6424	22.3335	16.8264	21.8661	14.7332	16.1862	19.6744	26.4087	25.788	25.6834	17.1738	24.0639	24.2891	25.8153	25.5711	19.1648	19.792	21.6997	22.7859	26.8806	28.0423	22.9436	18.8979
21.8226	22.659	16.7198	22.075	14.8117	16.1746	19.7595	26.6903	25.9715	25.907	17.0694	24.2478	24.4183	26.072	25.8656	19.2628	19.8481	21.8999	22.7612	27.1397	28.3342	23.2367	19.1215
21.9953	22.9868	16.6116	22.2785	14.8834	16.1628	19.8334	26.9704	26.1434	26.1287	16.9592	24.4243	24.5393	26.3261	26.1641	19.354	19.8982	22.0997	22.7323	27.3996	28.6274	23.5253	19.3422
22.1603	23.3168	16.5019	22.4762	14.9476	16.151	19.8956	27.2488	26.303	26.3484	16.8437	24.5934	24.6511	26.5775	26.4663	19.4386	19.9423	22.2989	22.699	27.66	28.922	23.809	19.5595
22.3175	23.649	16.3909	22.6677	15.0037	16.1392	19.9453	27.5253	26.4497	26.5661	16.7234	24.7548	24.753	26.8258	26.7718	19.5169	19.9805	22.4969	22.6609	27.9208	29.218	24.0872	19.773
22.4666	23.9832	16.2789	22.8525	15.0513	16.1276	19.982	27.7996	26.583	26.7817	16.5986	24.9083	24.844	27.0707	27.0804	19.5893	20.0129	22.6934	22.6178	28.1819	29.5157	24.3595	19.9822
22.6075	24.3197	16.166	23.03	15.0901	16.1159	20.005	28.0716	26.7025	26.9954	16.4698	25.0537	24.9229	27.312	27.392	19.6562	20.0396	22.8879	22.5693	28.443	29.8154	24.6253	20.1865
22.74	24.6587	16.0523	23.1998	15.12	16.1039	20.0139	28.3411	26.8082	27.207	16.3374	25.1909	24.9886	27.5494	27.7064	19.718	20.061	23.0799	22.5151	28.7037	30.1171	24.8841	20.3853
22.8638	25.0003	15.9379	23.3613	15.141	16.0913	20.0082	28.6081	26.8998	27.4165	16.2016	25.3196	25.0398	27.7826	28.0236	19.7752	20.077	23.269	22.4549	28.9639	30.4211	25.1351	20.5778
22.9787	25.3447	15.8228	23.5141	15.1532	16.0775	19.9873	28.8724	26.9777	27.6236	16.0625	25.4399	25.0749	28.0113	28.3433	19.8285	20.088	23.4544	22.3883	29.223	30.7275	25.3777	20.7633
23.0846	25.6921	15.7069	23.6577	15.1569	16.062	19.9511	29.1342	27.0423	27.8283	15.9205	25.5515	25.0924	28.2354	28.6655	19.8786	20.094	23.6357	22.3148	29.4807	31.0364	25.6113	20.9409
23.1811	26.0423	15.59	23.7917	15.1525	16.0443	19.8991	29.3935	27.0938	28.0302	15.7754	25.6545	25.0905	28.4547	28.9897	19.926	20.0951	23.8121	22.2342	29.7366	31.3478	25.8349	21.1098
23.2682	26.3953	15.4721	23.9159	15.14	16.0234	19.8314	29.6504	27.1327	28.2289	15.6273	25.7486	25.0673	28.6692	29.3155	19.9713	20.0915	23.9831	22.1459	29.9901	31.6618	26.0478	21.269
23.3458	26.7508	15.3529	24.0299	15.1196	15.9987	19.7481	29.905	27.1598	28.4242	15.4759	25.8339	25.021	28.879	29.6422	20.0152	20.0832	24.148	22.0493	30.2408	31.9781	26.2491	21.4175
23.4139	27.1086	15.2324	24.1336	15.0914	15.9691	19.6499	30.1574	27.1756	28.6156	15.3211	25.9102	24.9493	29.0841	29.9692	20.0582	20.0702	24.306	21.944	30.488	32.2967	26.4378	21.5543
23.4728	27.4682	15.1103	24.2268	15.0551	15.9338	19.5371	30.4078	27.1806	28.8026	15.1625	25.9773	24.85	29.2848	30.2955	20.1005	20.0525	24.4566	21.8291	30.7312	32.6172	26.6131	21.6783
23.5225	27.8294	14.9867	24.3092	15.0104	15.8914	19.4108	30.656	27.1753	28.9849	14.9996	26.0352	24.721	29.4812	30.6199	20.1422	20.03	24.5987	21.7042	30.9696	32.9396	26.7741	21.7882
23.5634	28.1917	14.8615	24.381	14.9567	15.8408	19.2718	30.902	27.1602	29.1619	14.8319	26.0837	24.5599	29.6737	30.9412	20.1837	20.0027	24.7316	21.5682	31.2025	33.2634	26.9198	21.8828
23.5957	28.5546	14.7346	24.442	14.8933	15.7806	19.1213	31.1457	27.136	29.3332	14.6585	26.1228	24.3645	29.8624	31.2578	20.2248	19.9706	24.8543	21.4205	31.4289	33.5885	27.0494	21.9609
23.6196	28.9178	14.606	24.4922	14.8191	15.7093	18.9603	31.3869	27.1029	29.4981	14.4787	26.1525	24.1325	30.0476	31.5683	20.265	19.9334	24.9657	21.2601	31.6479	33.9144	27.162	22.021
23.6351	29.2808	14.4753	24.5315	14.733	15.6254	18.7895	31.6251	27.0615	29.6562	14.2912	26.1727	23.8617	30.2293	31.8709	20.304	19.8911	25.0646	21.0859	31.8582	34.2406	27.2569	22.0616
23.642	29.6431	14.3424	24.5599	14.6338	15.5271	18.6095	31.8601	27.0122	29.8067	14.095	26.1836	23.5503	30.4075	32.1638	20.3414	19.8433	25.1498	20.8971	32.0588	34.5666	27.3334	22.0813
23.6399	30.0039	14.207	24.5773	14.52	15.4125	18.4204	32.0914	26.9552	29.9488	13.8885	26.1853	23.1967	30.582	32.4453	20.3762	19.7898	25.2198	20.6925	32.248	34.8915	27.3907	22.0784
23.6281	30.3627	14.0685	24.5835	14.3899	15.2798	18.2223	32.3186	26.8907	30.0816	13.6702	26.1776	22.7993	30.7524	32.7137	20.4077	19.73	25.2732	20.4709	32.4243	35.2141	27.4283	22.0512
23.6055	30.7183	13.9263	24.5782	14.2417	15.1267	18.0147	32.5412	26.8188	30.2043	13.4385	26.1603	22.3571	30.918	32.9673	20.4348	19.6634	25.308	20.2313	32.5858	35.5332	27.4457	21.9978
23.5709	31.0696	13.7795	24.561	14.0735	14.9513	17.797	32.7587	26.7392	30.3155	13.1912	26.1329	21.8693	31.0779	33.2047	20.4563	19.5893	25.3226	19.9723	32.7307	35.8466	27.4427	21.9164
23.5226	31.4151	13.6272	24.5313	13.8831	14.7512	17.5684	32.9706	26.6511	30.4142	12.9264	26.0946	21.3356	31.2309	33.4248	20.4709	19.5068	25.3148	19.6928	32.8567	36.1521	27.4189	21.8048
23.4589	31.7528	13.468	24.4883	13.6682	14.524	17.3281	33.1764	26.5538	30.499	12.6419	26.0444	20.7569	31.3754	33.6263	20.4769	19.4147	25.2823	19.3914	32.9615	36.4468	27.3741	21.6611
23.3779	32.0802	13.3007	24.4309	13.4261	14.2673	17.0752	33.3752	26.4455	30.5681	12.3355	25.9809	20.1339	31.5094	33.8084	20.4725	19.3118	25.2227	19.0669	33.0424	36.727	27.3083	21.483
23.2771	32.3942	13.1234	24.3578	13.1542	13.9786	16.8092	33.5662	26.3243	30.6198	12.0048	25.9025	19.4684	31.6306	33.97	20.4555	19.1966	25.1331	18.7179	33.0968	36.9887	27.2215	21.2681
23.1539	32.6912	12.9341	24.2674	12.8495	13.6556	16.5297	33.7484	26.1874	30.6522	11.6473	25.8077	18.7623	31.7363	34.1102	20.4236	19.0673	25.0105	18.3432	33.1214	37.2272	27.1139	21.0138
23.0055	32.9665	12.7309	24.1577	12.5089	13.2958	16.2364	33.9201	26.0317	30.663	11.2607	25.6945	18.0186	31.8234	34.2278	20.3739	18.9219	24.8516	17.9416	33.1128	37.4372	26.9857	20.718
22.8287	33.2151	12.5115	24.0265	12.1292	12.897	15.9287	34.0796	25.8529	30.6497	10.8424	25.561	17.2412	31.8885	34.3215	20.3037	18.7582	24.6526	17.5118	33.0675	37.6128	26.8371	20.3778
22.6201	33.4313	12.2734	23.8715	11.7073	12.457	15.6064	34.2247	25.6462	30.6096	10.3903	25.4052	16.4345	31.9278	34.3898	20.2096	18.5739	24.4094	17.0527	32.9814	37.7478	26.6682	19.9907
22.3761	33.6089	12.0141	23.6898	11.2401	11.9742	15.2693	34.3523	25.4062	30.5399	9.90196	25.2249	15.6034	31.9375	34.4308	20.0885	18.3663	24.118	16.5635	32.85	37.8356	26.4791	19.554
22.0924	33.7411	11.7313	23.4787	10.7245	11.4471	14.9169	34.4591	25.1264	30.4374	9.37551	25.0179	14.7533	31.9133	34.442	19.9371	18.1329	23.7738	16.0432	32.6689	37.8691	26.2702	19.0655
21.7653	33.8215	11.4226	23.2354	10.1579	10.8745	14.5484	34.541	24.8003	30.2988	8.80907	24.7817	13.8903	31.851	34.4209	19.7521	17.871	23.3723	15.4913	32.4332	37.8416	26.0415	18.5226
21.3907	33.844	11.0856	22.9569	9.53804	10.2557	14.1627	34.5934	24.4207	30.1206	8.20121	24.514	13.0203	31.7464	34.3642	19.5305	17.5778	22.9086	14.9074	32.1381	37.7457	25.7926	17.9236
20.9642	33.8025	10.7183	22.6406	8.86355	9.59058	13.759	34.6109	23.98	29.8994	7.55091	24.212	12.1499	31.595	34.2682	19.2692	17.2509	22.3781	14.2914	31.7784	37.5749	25.5233	17.2668
20.4821	33.6918	10.3192	22.2839	8.13321	8.87932	13.3361	34.5878	23.4707	29.6315	6.85757	23.8732	11.2858	31.393	34.1286	18.9656	16.8879	21.7767	13.6435	31.3496	37.3231	25.233	16.5513
19.9416	33.5077	9.88653	21.8846	7.34689	8.12269	12.8928	34.5181	22.8858	29.3137	6.12114	23.4947	10.4348	31.1366	33.9405	18.6179	16.4864	21.1004	12.9643	30.8476	36.9847	24.9211	15.777
19.3405	33.247	9.4193	21.4409	6.50583	7.32186	12.4277	34.3953	22.2183	28.9426	5.34222	23.0737	9.60286	30.8223	33.6992	18.2243	16.0447	20.3453	12.2548	30.2689	36.5551	24.5865	14.9441
18.678	32.9075	8.91703	20.9516	5.61194	6.4786	11.9396	34.2133	21.4624	28.5151	4.52205	22.6076	8.7956	30.4472	33.3993	17.7839	15.5613	19.509	11.5162	29.6108	36.0313	24.2277	14.0543
17.9551	32.4885	8.37966	20.4161	4.66831	5.59527	11.4275	33.9658	20.6139	28.0284	3.66262	22.0937	8.01857	30.0091	33.0354	17.2966	15.0351	18.5902	10.7505	28.872	35.4113	23.8431	13.1103
17.1744	31.9905	7.8074	19.8348	3.67934	4.67469	10.8906	33.6469	19.6698	27.4807	2.76652	21.5293	7.27708	29.5072	32.6024	16.7634	14.4654	17.5885	9.96018	28.0536	34.6947	23.4308	12.1153
16.3404	31.4157	7.20094	19.2088	2.65045	3.7203	10.3282	33.2511	18.6288	26.8699	1.83695	20.9122	6.57547	28.9411	32.0958	16.1859	13.8523	16.5047	9.14791	27.1584	33.8832	22.9886	11.0735
15.459	30.7672	6.56136	18.5407	1.58919	2.73621	9.73993	32.7736	17.4931	26.1953	0.877852	20.2403	5.91676	28.3116	31.5114	15.567	13.1962	15.3414	8.317	26.1907	32.9795	22.5143	9.99053
14.5376	30.0499	5.89013	17.8339	0.504056	1.72702	9.12566	32.21	16.2668	25.4567	-0.106	19.512	5.30363	27.6212	30.8463	14.9104	12.4983	14.1037	7.47149	25.1574	31.9884	22.0051	8.87267
13.5851	29.27	5.18875	17.0931	-0.595861	0.697832	8.48567	31.557	14.9567	24.655	-1.10951	18.7259	4.73829	26.874	30.099	14.221	11.7603	12.7981	6.61565	24.0685	30.9165	21.4584	7.72637
12.611	28.4347	4.4588	16.3244	-1.6992	-0.345556	7.82058	30.8115	13.5729	23.7917	-2.12729	17.8813	4.22216	26.0753	29.2695	13.5049	10.9846	11.4324	5.754	22.9353	29.7717	20.8715	6.55907
11.6255	27.5529	3.70201	15.5352	-2.7938	-1.39686	7.13127	29.9719	12.1287	22.8702	-3.15333	16.9779	3.7555	25.232	28.3592	12.7692	10.174	10.018	4.89171	21.7706	28.5633	20.242	5.37848
10.6389	26.6341	2.92031	14.7337	-3.86723	-2.44958	6.41891	29.0375	10.6397	21.8947	-4.18117	16.0163	3.33773	24.3524	27.3723	12.0213	9.33212	8.56722	4.03438	20.5878	27.3015	19.5679	4.19222
9.66221	25.6884	2.1159	13.9291	-4.90621	-3.49689	5.6848	28.0089	9.12428	20.8705	-5.20425	14.9978	2.96793	23.4463	26.3144	11.2696	8.46306	7.0939	3.18767	19.4007	25.9976	18.8471	3.00773
8.70583	24.7263	1.29108	13.1306	-5.89682	-4.53164	4.93036	26.8876	7.603	19.8044	-6.21584	13.9244	2.64469	22.5247	25.1933	10.5236	7.57145	5.61366	2.35736	18.2228	24.663	18.0782	1.83237
7.77988	23.7589	0.448315	12.3482	-6.82553	-5.54658	4.15714	25.6773	6.09718	18.7042	-7.20881	12.7988	2.36601	21.599	24.0188	9.7928	6.66236	4.14288	1.54934	17.0662	23.3089	17.2609	0.673145
6.89437	22.7976	-0.40912	11.5914	-7.67919	-6.53448	3.3669	24.3833	4.62879	17.5791	-8.17603	11.6245	2.12919	20.6809	22.8025	9.08618	5.74149	2.69829	0.769577	15.9409	21.9464	16.3957	-0.463442
6.05833	21.8532	-1.2769	10.8689	-8.44524	-7.48823	2.56162	23.0127	3.21997	16.4389	-9.11048	10.4059	1.93136	19.7826	21.5576	8.4132	4.81477	1.29718	0.0240748	14.8548	20.5856	15.4839	-1.57129
5.27951	20.9362	-2.15045	10.1884	-9.11237	-8.40083	1.74343	21.5744	1.89136	15.2938	-10.005	9.14814	1.76969	18.9159	20.2984	7.78259	3.88833	-0.044273	-0.681539	13.8135	19.2358	14.5276	-2.64449
4.56467	20.057	-3.02447	9.55693	-9.67136	-9.26561	0.914623	20.0803	0.661096	14.1551	-10.8525	7.85647	1.64121	18.0914	19.0403	7.20197	2.96875	-1.31072	-1.34227	12.8207	17.9052	13.5308	-3.67738
3.9195	19.226	-3.89244	8.97969	-10.1149	-10.0762	0.0777595	18.5436	-0.454505	13.0339	-11.646	6.53703	1.54252	17.3186	17.7995	6.67818	2.06287	-2.48814	-1.95339	11.878	16.6013	12.4986	-4.66464
3.34791	18.4524	-4.7471	8.46056	-10.4391	-10.8267	-0.764134	16.9794	-1.44196	11.9413	-12.3793	5.19631	1.47039	16.6057	16.5925	6.2166	1.1772	-3.56426	-2.51055	10.9853	15.3303	11.437	-5.6011
2.8521	17.7431	-5.58081	8.00225	-10.6427	-11.5118	-1.60736	15.4044	-2.29223	10.8885	-13.0466	3.84101	1.42181	15.9593	15.4355	5.82043	0.318106	-4.52842	-3.01047	10.141	14.0981	10.3534	-6.48163
2.43281	17.1037	-6.38558	7.60571	-10.7265	-12.1273	-2.44796	13.8366	-2.99943	9.88625	-13.6429	2.47801	1.3941	15.3838	14.3441	5.49157	-0.507841	-5.37232	-3.45079	9.34326	12.91	9.25613	-7.30126
2.08946	16.5381	-7.15308	7.27039	-10.6952	-12.6694	-3.2817	12.2945	-3.56106	8.94401	-14.1634	1.11409	1.38448	14.8818	13.333	5.23059	-1.29415	-6.09063	-3.82979	8.58947	11.7709	8.15441	-8.05545
1.81968	16.0475	-7.87513	6.99486	-10.5558	-13.1349	-4.10393	10.7965	-3.97872	8.07104	-14.6049	-0.244087	1.39024	14.454	12.4142	5.03553	-2.03508	-6.67909	-4.14676	7.87696	10.6855	7.0582	-8.73998
1.61906	15.6302	-8.54416	6.7762	-10.3172	-13.5225	-4.90945	9.3608	-4.25757	7.27595	-14.9655	-1.58981	1.40905	14.0989	11.5973	4.90262	-2.72536	-7.13624	-4.40237	7.2031	9.6587	5.97779	-9.35086
1.48272	15.2826	-9.15302	6.61009	-9.99047	-13.8319	-5.69285	8.00473	-4.40523	6.56517	-15.245	-2.91664	1.43896	13.8133	10.8893	4.82742	-3.35955	-7.46492	-4.59828	6.56545	8.69523	4.92292	-9.88524
1.40432	15	-9.6956	6.49155	-9.58806	-14.0635	-6.44816	6.74385	-4.4319	5.94302	-15.4444	-4.21842	1.47834	13.5927	10.2931	4.80429	-3.93262	-7.66999	-4.73766	5.96185	7.79986	3.90249	-10.3411
1.37623	14.7757	-10.1671	6.41538	-9.12325	-14.2199	-7.16962	5.59012	-4.34944	5.41193	-15.5668	-5.48821	1.52555	13.4313	9.80805	4.82649	-4.44147	-7.75842	-4.82431	5.3908	6.9774	2.9248	-10.7175
1.39121	14.6022	-10.564	6.3759	-8.60884	-14.3053	-7.85218	4.55133	-4.17041	4.97189	-15.6161	-6.7183	1.57898	13.322	9.42982	4.88735	-4.88485	-7.73886	-4.86216	4.85101	6.23213	1.9978	-11.0151
1.44222	14.4723	-10.8839	6.36685	-8.05748	-14.3242	-8.4911	3.63327	-3.90734	4.62071	-15.5962	-7.90095	1.63701	13.2575	9.15037	4.98016	-5.26177	-7.62023	-4.85515	4.34116	5.56656	1.12937	-11.2357
1.52221	14.3786	-11.1245	6.38188	-7.48112	-14.2811	-9.08166	2.84157	-3.57142	4.35571	-15.511	-9.02818	1.69802	13.2303	8.9596	5.09802	-5.57122	-7.41143	-4.80722	3.85994	4.98276	0.3274	-11.3819
1.62415	14.3136	-11.2837	6.41464	-6.89141	-14.1804	-9.61917	2.18184	-3.17343	4.17423	-15.3645	-10.0918	1.76038	13.2331	8.84696	5.23407	-5.8122	-7.12138	-4.72231	3.40604	4.4829	-0.400205	-11.4562
1.741	14.2699	-11.3593	6.4588	-6.29999	-14.0267	-10.0989	1.65971	-2.72413	4.07362	-15.1607	-11.0834	1.82248	13.2586	8.80193	5.38142	-5.98373	-6.75898	-4.60435	2.97814	4.06912	-1.04555	-11.4611
1.86572	14.2401	-11.3491	6.50801	-5.71851	-13.8244	-10.5162	1.2808	-2.23432	4.05121	-14.9033	-11.995	1.8827	13.2994	8.81397	5.53318	-6.0848	-6.33315	-4.45727	2.57491	3.74358	-1.60075	-11.3992
1.99129	14.2166	-11.2508	6.55593	-5.15862	-13.578	-10.8663	1.05074	-1.71475	4.10434	-14.5963	-12.8181	1.93941	13.3481	8.87253	5.68249	-6.11442	-5.85279	-4.28501	2.19506	3.50843	-2.05789	-11.273
2.11066	14.1923	-11.0623	6.59622	-4.63195	-13.2919	-11.1446	0.975143	-1.17621	4.23035	-14.2437	-13.5446	1.991	13.3974	8.96709	5.82244	-6.07159	-5.32681	-4.09151	1.83726	3.36584	-2.4091	-11.085

## Sheet: Sheet7
Right Knee Joint Angle 23 ACLD
-37.1197	-22.5631	-31.4533	-12.1045	-45.7269	-44.4839	-27.9437	-19.9138	-22.3833	-22.2429	-22.5039	-21.9801	-28.0491	-24.7681	-25.7046	-22.8547	-16.6524	-29.2138	-28.2714	-28.9307	-31.4878	-28.6104	-24.1248
-37.4156	-22.7117	-31.6996	-12.3543	-45.9883	-44.8362	-28.0752	-20.0945	-22.5677	-22.5058	-22.6257	-22.0644	-28.3507	-24.8748	-25.9219	-22.9613	-16.6901	-29.543	-28.3019	-28.947	-31.7388	-28.6871	-24.2608
-37.7104	-22.8645	-31.9484	-12.6149	-46.2485	-45.1845	-28.2048	-20.2801	-22.7537	-22.7793	-22.7479	-22.1507	-28.6581	-24.9826	-26.1438	-23.0729	-16.7334	-29.8765	-28.3306	-28.9656	-31.9936	-28.7678	-24.4023
-38.0036	-23.0215	-32.2	-12.8864	-46.5074	-45.5285	-28.3323	-20.4711	-22.9416	-23.0639	-22.8709	-22.2392	-28.9716	-25.0913	-26.371	-23.1894	-16.7826	-30.2141	-28.3578	-28.9868	-32.252	-28.8528	-24.5494
-38.2952	-23.1828	-32.4545	-13.1694	-46.7647	-45.8682	-28.4578	-20.6676	-23.1315	-23.3603	-22.995	-22.33	-29.2916	-25.2008	-26.6043	-23.3111	-16.838	-30.5557	-28.3839	-29.011	-32.5142	-28.9424	-24.7023
-38.5849	-23.3484	-32.712	-13.4642	-47.0202	-46.2035	-28.5811	-20.8702	-23.3236	-23.6693	-23.1208	-22.4232	-29.6186	-25.3108	-26.8442	-23.4378	-16.9	-30.9011	-28.4091	-29.0383	-32.78	-29.0371	-24.8611
-38.8724	-23.5185	-32.9726	-13.7712	-47.2738	-46.5342	-28.7023	-21.0791	-23.5182	-23.9914	-23.2486	-22.5189	-29.9529	-25.4212	-27.0914	-23.5696	-16.9688	-31.2503	-28.4338	-29.0693	-33.0495	-29.1372	-25.0259
-39.1575	-23.693	-33.2365	-14.0908	-47.5252	-46.8604	-28.8213	-21.2948	-23.7153	-24.3272	-23.3787	-22.6173	-30.2949	-25.5318	-27.3467	-23.7067	-17.0448	-31.6032	-28.4583	-29.104	-33.3227	-29.243	-25.197
-39.4399	-23.8722	-33.5039	-14.4234	-47.7745	-47.1818	-28.9382	-21.5173	-23.9151	-24.6774	-23.5115	-22.7185	-30.6452	-25.6425	-27.6106	-23.849	-17.1278	-31.9596	-28.483	-29.1429	-33.5995	-29.3549	-25.3745
-39.7195	-24.0561	-33.7752	-14.7698	-48.0214	-47.4985	-29.0529	-21.7471	-24.1179	-25.0424	-23.6472	-22.8228	-31.0041	-25.7532	-27.8839	-23.9966	-17.2178	-32.3197	-28.5084	-29.186	-33.88	-29.4733	-25.5585
-39.996	-24.2447	-34.0507	-15.1307	-48.266	-47.8106	-29.1656	-21.9843	-24.3238	-25.4229	-23.7859	-22.9302	-31.3724	-25.8639	-28.1674	-24.1498	-17.315	-32.6834	-28.5349	-29.2335	-34.1645	-29.5984	-25.7491
-40.2691	-24.4382	-34.3304	-15.5071	-48.5082	-48.1182	-29.2763	-22.2292	-24.5332	-25.8191	-23.9277	-23.0411	-31.7504	-25.9745	-28.4617	-24.3087	-17.4191	-33.0505	-28.5631	-29.2854	-34.453	-29.7306	-25.9465
-40.5388	-24.6365	-34.6145	-15.8998	-48.7482	-48.4215	-29.3852	-22.4818	-24.7461	-26.2315	-24.0726	-23.1559	-32.1387	-26.0851	-28.7675	-24.4735	-17.5301	-33.4212	-28.5936	-29.3419	-34.7457	-29.8699	-26.1509
-40.8047	-24.8396	-34.9029	-16.3099	-48.9858	-48.7208	-29.4923	-22.7422	-24.963	-26.6601	-24.2206	-23.2748	-32.5376	-26.1956	-29.0854	-24.6442	-17.6481	-33.7952	-28.6269	-29.4028	-35.0428	-30.0168	-26.3624
-41.0668	-25.0476	-35.1957	-16.7383	-49.221	-49.0162	-29.5978	-23.0104	-25.1841	-27.1048	-24.3716	-23.3984	-32.9476	-26.3062	-29.4159	-24.8211	-17.773	-34.1725	-28.6635	-29.4685	-35.3446	-30.1712	-26.5814
-41.3247	-25.2605	-35.4931	-17.1862	-49.4539	-49.308	-29.7017	-23.2863	-25.4097	-27.5654	-24.5255	-23.527	-33.3687	-26.4169	-29.7596	-25.0041	-17.905	-34.553	-28.7041	-29.539	-35.651	-30.3335	-26.808
-41.5782	-25.4781	-35.7959	-17.6548	-49.6842	-49.5964	-29.8042	-23.5697	-25.6402	-28.0414	-24.6821	-23.6612	-33.801	-26.5277	-30.1167	-25.1934	-18.0442	-34.9366	-28.7491	-29.6144	-35.9623	-30.5036	-27.0426
-41.8272	-25.7004	-36.1046	-18.1449	-49.9117	-49.8818	-29.9052	-23.8604	-25.8759	-28.5319	-24.8413	-23.8014	-34.2444	-26.6388	-30.4876	-25.3889	-18.1907	-35.3231	-28.7991	-29.695	-36.2784	-30.6817	-27.2853
-42.0714	-25.9273	-36.4192	-18.6576	-50.1363	-50.1643	-30.0049	-24.1582	-26.1171	-29.036	-25.0029	-23.9481	-34.6987	-26.7503	-30.8725	-25.5907	-18.3449	-35.7124	-28.8548	-29.7811	-36.5994	-30.8678	-27.5365
-42.3107	-26.1587	-36.7391	-19.1939	-50.3575	-50.4442	-30.1032	-24.463	-26.3641	-29.5526	-25.1669	-24.1019	-35.1636	-26.8624	-31.2716	-25.7988	-18.5071	-36.104	-28.9165	-29.873	-36.9252	-31.0618	-27.7964
-42.5449	-26.3946	-37.0637	-19.7547	-50.5752	-50.7219	-30.2003	-24.7747	-26.6172	-30.0801	-25.3332	-24.2632	-35.6384	-26.9754	-31.6849	-26.0136	-18.6777	-36.4978	-28.9849	-29.9709	-37.2557	-31.2638	-28.0653
-42.774	-26.635	-37.3924	-20.3405	-50.7889	-50.9977	-30.2963	-25.0935	-26.8768	-30.6173	-25.5018	-24.4327	-36.1227	-27.0895	-32.1125	-26.2351	-18.8573	-36.8934	-29.0605	-30.0752	-37.5907	-31.4735	-28.3435
-42.9978	-26.8799	-37.7253	-20.9518	-50.9983	-51.2716	-30.3914	-25.4196	-27.1432	-31.1624	-25.6727	-24.6108	-36.6156	-27.205	-32.5543	-26.4638	-19.0465	-37.2905	-29.1438	-30.1865	-37.93	-31.6911	-28.6313
-43.2162	-27.1293	-38.0626	-21.5888	-51.2029	-51.5439	-30.4857	-25.7536	-27.4167	-31.7138	-25.8461	-24.7979	-37.1163	-27.3222	-33.0103	-26.6999	-19.2459	-37.6886	-29.2352	-30.3049	-38.2733	-31.9163	-28.929
-43.4293	-27.3834	-38.4045	-22.2513	-51.4025	-51.8147	-30.5794	-26.0963	-27.6976	-32.2697	-26.022	-24.9946	-37.6239	-27.4415	-33.4804	-26.9438	-19.456	-38.0873	-29.3352	-30.431	-38.62	-32.1492	-29.2367
-43.6372	-27.6424	-38.7507	-22.9389	-51.5969	-52.0841	-30.6728	-26.4487	-27.9861	-32.8283	-26.2007	-25.2013	-38.1375	-27.5631	-33.9643	-27.1956	-19.6773	-38.4863	-29.4442	-30.5651	-38.9698	-32.3896	-29.5548
-43.84	-27.9064	-39.1007	-23.6506	-51.7859	-52.352	-30.7663	-26.8121	-28.2827	-33.3879	-26.3826	-25.4185	-38.6563	-27.6875	-34.462	-27.4555	-19.9102	-38.8851	-29.5626	-30.7076	-39.3222	-32.6375	-29.8834
-44.0378	-28.1757	-39.454	-24.3852	-51.9695	-52.6181	-30.8603	-27.1878	-28.5875	-33.9467	-26.5681	-25.6465	-39.1793	-27.8149	-34.9732	-27.7237	-20.1553	-39.2833	-29.6906	-30.8586	-39.6767	-32.893	-30.2228
-44.2309	-28.4505	-39.8101	-25.1409	-52.1476	-52.8824	-30.9551	-27.5776	-28.9008	-34.503	-26.7578	-25.8857	-39.7058	-27.9457	-35.4976	-28.0001	-20.4128	-39.6805	-29.8288	-31.0186	-40.0326	-33.1561	-30.5732
-44.4195	-28.731	-40.169	-25.9156	-52.3204	-53.1445	-31.0513	-27.9831	-29.223	-35.0549	-26.9522	-26.1364	-40.2352	-28.0803	-36.035	-28.2845	-20.683	-40.0764	-29.9773	-31.1877	-40.3894	-33.4269	-30.9348
-44.6041	-29.0175	-40.5305	-26.7071	-52.4881	-53.404	-31.1493	-28.4057	-29.5543	-35.601	-27.1523	-26.3992	-40.7669	-28.219	-36.5851	-28.5769	-20.9664	-40.4706	-30.1366	-31.3661	-40.7467	-33.7055	-31.3079
-44.785	-29.3102	-40.8946	-27.5123	-52.651	-53.6607	-31.2498	-28.8468	-29.895	-36.1395	-27.3587	-26.6742	-41.3006	-28.3622	-37.1474	-28.877	-21.2631	-40.8629	-30.3071	-31.554	-41.104	-33.992	-31.6925
-44.9626	-29.6091	-41.2617	-28.3284	-52.8093	-53.9141	-31.3533	-29.3076	-30.2455	-36.6689	-27.5726	-26.9619	-41.8358	-28.5104	-37.7215	-29.1846	-21.5735	-41.2529	-30.489	-31.7516	-41.4609	-34.2866	-32.0888
-45.1371	-29.9143	-41.6319	-29.1522	-52.9634	-54.164	-31.4605	-29.789	-30.6061	-37.1879	-27.795	-27.2627	-42.3723	-28.664	-38.3071	-29.4998	-21.8981	-41.6405	-30.6829	-31.959	-41.817	-34.5895	-32.497
-45.3091	-30.226	-42.0056	-29.9804	-53.1133	-54.4103	-31.572	-30.2914	-30.9772	-37.6954	-28.027	-27.5768	-42.9103	-28.8235	-38.9035	-29.8224	-22.2371	-42.0253	-30.8888	-32.1764	-42.1723	-34.901	-32.9172
-45.4788	-30.5439	-42.3834	-30.8096	-53.2594	-54.653	-31.6884	-30.8152	-31.3594	-38.1902	-28.2699	-27.9048	-43.4496	-28.9893	-39.5105	-30.1523	-22.5912	-42.4073	-31.1072	-32.4039	-42.5268	-35.2214	-33.3494
-45.6465	-30.8681	-42.7656	-31.6366	-53.4015	-54.8922	-31.8105	-31.3605	-31.7531	-38.6715	-28.5247	-28.247	-43.9903	-29.162	-40.1273	-30.4898	-22.9609	-42.7861	-31.3381	-32.6416	-42.8807	-35.5511	-33.7933
-45.8126	-31.1982	-43.1527	-32.4583	-53.5396	-55.1281	-31.9387	-31.9267	-32.159	-39.1385	-28.7926	-28.6039	-44.5327	-29.3423	-40.7538	-30.8348	-23.3469	-43.1617	-31.5817	-32.8899	-43.2344	-35.8908	-34.2489
-45.9773	-31.5341	-43.5452	-33.2716	-53.6736	-55.3612	-32.0738	-32.5137	-32.5778	-39.5908	-29.0747	-28.9757	-45.077	-29.5305	-41.3893	-31.1873	-23.7499	-43.5338	-31.838	-33.1488	-43.5885	-36.2411	-34.7158
-46.1409	-31.8755	-43.9435	-34.0738	-53.803	-55.5922	-32.2161	-33.1212	-33.0105	-40.028	-29.372	-29.3629	-45.6234	-29.7275	-42.0337	-31.5475	-24.1707	-43.9024	-32.1069	-33.4185	-43.944	-36.6027	-35.1935
-46.3036	-32.2222	-44.348	-34.8623	-53.9275	-55.8218	-32.3662	-33.7485	-33.4579	-40.4502	-29.6853	-29.7659	-46.1724	-29.9339	-42.6864	-31.9151	-24.6101	-44.2672	-32.3884	-33.6994	-44.3021	-36.9767	-35.6816
-46.4658	-32.5739	-44.7591	-35.6352	-54.0467	-56.0507	-32.5245	-34.3953	-33.9212	-40.8574	-30.0152	-30.1852	-46.7243	-30.1504	-43.3475	-32.29	-25.0687	-44.6283	-32.6822	-33.9917	-44.664	-37.3644	-36.1792
-46.6277	-32.9302	-45.1771	-36.3906	-54.1602	-56.28	-32.6913	-35.0613	-34.4017	-41.2503	-30.3622	-30.6209	-47.2797	-30.3777	-44.017	-32.6718	-25.5473	-44.9856	-32.9882	-34.2958	-45.0316	-37.7669	-36.6856
-46.7897	-33.2901	-45.6026	-37.127	-54.2676	-56.5108	-32.867	-35.7465	-34.9009	-41.6298	-30.7268	-31.0735	-47.839	-30.6168	-44.6951	-33.0603	-26.0464	-45.3392	-33.3061	-34.612	-45.4067	-38.186	-37.2
-46.9526	-33.6528	-46.0362	-37.8433	-54.3687	-56.7439	-33.0519	-36.4507	-35.4205	-41.9969	-31.1089	-31.5434	-48.4025	-30.8686	-45.3823	-33.4551	-26.5664	-45.6891	-33.6355	-34.9408	-45.7917	-38.6234	-37.7212
-47.1167	-34.0175	-46.4786	-38.5392	-54.4636	-56.9808	-33.2462	-37.1741	-35.962	-42.3534	-31.5088	-32.0309	-48.9709	-31.1341	-46.0794	-33.8559	-27.1078	-46.0353	-33.9761	-35.2826	-46.1889	-39.081	-38.2482
-47.2829	-34.3847	-46.9305	-39.2143	-54.5523	-57.2225	-33.4502	-37.9171	-36.5275	-42.7009	-31.9263	-32.5363	-49.5445	-31.4144	-46.7875	-34.2625	-27.6708	-46.3782	-34.3276	-35.6381	-46.6012	-39.561	-38.7799
-47.4519	-34.7557	-47.393	-39.8688	-54.6353	-57.4703	-33.6643	-38.6798	-37.119	-43.0418	-32.3617	-33.0599	-50.1235	-31.7105	-47.5082	-34.6749	-28.2553	-46.7179	-34.6896	-36.0081	-47.0317	-40.0658	-39.3151
-47.6247	-35.1323	-47.8673	-40.5037	-54.7134	-57.7253	-33.8888	-39.4626	-37.7389	-43.3786	-32.8151	-33.602	-50.7081	-32.0237	-48.2431	-35.0932	-28.8612	-47.0546	-35.0618	-36.3934	-47.4836	-40.5976	-39.8526
-47.8024	-35.5158	-48.3545	-41.12	-54.7874	-57.9889	-34.1242	-40.2661	-38.3891	-43.7139	-33.287	-34.163	-51.2985	-32.3552	-48.9943	-35.5175	-29.4884	-47.3887	-35.4436	-36.7951	-47.9605	-41.1591	-40.3912
-47.9862	-35.9052	-48.8559	-41.7196	-54.8588	-58.2622	-34.371	-41.0902	-39.072	-44.0509	-33.7785	-34.7433	-51.8945	-32.7061	-49.7645	-35.9485	-30.1364	-47.7204	-35.835	-37.2144	-48.466	-41.7527	-40.9298
-48.1772	-36.2983	-49.373	-42.3048	-54.929	-58.5462	-34.6298	-41.9353	-39.7899	-44.3926	-34.2908	-35.3431	-52.496	-33.0777	-50.5562	-36.3869	-30.8048	-48.0501	-36.2356	-37.6527	-49.0041	-42.381	-41.4673
-48.3767	-36.6935	-49.9068	-42.8783	-54.9997	-58.8422	-34.9015	-42.8016	-40.5451	-44.7424	-34.8259	-35.9628	-53.1027	-33.4715	-51.3724	-36.8338	-31.4929	-48.3781	-36.6455	-38.1118	-49.5786	-43.0466	-42.0028
-48.586	-37.0902	-50.4586	-43.4433	-55.0728	-59.1513	-35.187	-43.6897	-41.3399	-45.1036	-35.3864	-36.603	-53.7142	-33.8887	-52.2163	-37.2905	-32.2001	-48.7049	-37.0645	-38.5935	-50.1937	-43.7518	-42.5355
-48.8062	-37.491	-51.0295	-44.0036	-55.1505	-59.4746	-35.4874	-44.5997	-42.1762	-45.4796	-35.9755	-37.2642	-54.3301	-34.3311	-53.0907	-37.7591	-32.9255	-49.031	-37.4932	-39.0998	-50.8532	-44.4989	-43.0649
-49.0384	-37.8988	-51.6205	-44.5633	-55.2353	-59.813	-35.804	-45.5323	-43.0559	-45.8738	-36.5972	-37.9468	-54.95	-34.8002	-53.9987	-38.2417	-33.6685	-49.3569	-37.932	-39.6332	-51.5608	-45.29	-43.5906
-49.2838	-38.3171	-52.2321	-45.1267	-55.3293	-60.1675	-36.1383	-46.4881	-43.9807	-46.2897	-37.2558	-38.6516	-55.5733	-35.2982	-54.9433	-38.7413	-34.428	-49.6832	-38.3818	-40.1961	-52.3198	-46.1266	-44.1126
-49.5435	-38.7483	-52.8648	-45.6985	-55.4353	-60.5391	-36.4919	-47.468	-44.9519	-46.7305	-37.9568	-39.3792	-56.1998	-35.8269	-55.9272	-39.2611	-35.2032	-50.0108	-38.8436	-40.7914	-53.1333	-47.01	-44.6313
-49.8186	-39.1943	-53.5191	-46.2834	-55.556	-60.9288	-36.8666	-48.473	-45.9703	-47.1995	-38.7058	-40.1306	-56.8291	-36.3885	-56.9529	-39.8047	-35.993	-50.3404	-39.3192	-41.4218	-54.0034	-47.9413	-45.1475
-50.1101	-39.6571	-54.1952	-46.8861	-55.6942	-61.3372	-37.2643	-49.5037	-47.0365	-47.6998	-39.5088	-40.9067	-57.4611	-36.9855	-58.0225	-40.3763	-36.7966	-50.6731	-39.8104	-42.0904	-54.9315	-48.9208	-45.6623
-50.4194	-40.1386	-54.893	-47.5114	-55.8528	-61.7651	-37.6871	-50.5611	-48.1505	-48.2346	-40.3719	-41.7086	-58.0958	-37.6202	-59.1375	-40.9804	-37.6134	-51.01	-40.3195	-42.8002	-55.9182	-49.9483	-46.1771
-50.7479	-40.6415	-55.6123	-48.1637	-56.0348	-62.2131	-38.1375	-51.6459	-49.3117	-48.8068	-41.3011	-42.5374	-58.7332	-38.295	-60.2975	-41.6219	-38.443	-51.3524	-40.8492	-43.5542	-56.9634	-51.0231	-46.6939
-51.0973	-41.1684	-56.3531	-48.8474	-56.2431	-62.6821	-38.6175	-52.7586	-50.5188	-49.4193	-42.3018	-43.3947	-59.3736	-39.0124	-61.5009	-42.3057	-39.2855	-51.7017	-41.4027	-44.3553	-58.0653	-52.1439	-47.2153
-51.4694	-41.7222	-57.1148	-49.5661	-56.4807	-63.1726	-39.1296	-53.8993	-51.7701	-50.0745	-43.3788	-44.2816	-60.0177	-39.7747	-62.7452	-43.037	-40.1416	-52.0595	-41.9836	-45.2063	-59.2215	-53.3088	-47.7439
-51.8665	-42.3056	-57.897	-50.3232	-56.7504	-63.6848	-39.6765	-55.0678	-53.0634	-50.7751	-44.5356	-45.1998	-60.666	-40.5842	-64.0286	-43.821	-41.0126	-52.4277	-42.5956	-46.1095	-60.4284	-54.5152	-48.2827
-52.2911	-42.9212	-58.699	-51.1217	-57.0546	-64.2194	-40.2606	-56.2638	-54.3959	-51.5228	-45.7746	-46.1506	-61.3192	-41.443	-65.3517	-44.6627	-41.9006	-52.8081	-43.2428	-47.0668	-61.6818	-55.7601	-48.8353
-52.7458	-43.5716	-59.52	-51.9635	-57.3957	-64.7769	-40.8841	-57.4863	-55.7639	-52.3193	-47.097	-47.1355	-61.9783	-42.3529	-66.7157	-45.5669	-42.8086	-53.203	-43.9297	-48.0801	-62.9764	-57.0399	-49.4054
-53.2334	-44.2593	-60.359	-52.8499	-57.7758	-65.3577	-41.5494	-58.7344	-57.1637	-53.1658	-48.5022	-48.156	-62.6443	-43.3156	-68.1209	-46.5378	-43.7401	-53.6146	-44.6607	-49.1504	-64.3062	-58.3506	-49.9968
-53.7568	-44.9863	-61.2146	-53.7817	-58.1963	-65.9621	-42.2585	-60.0069	-58.5909	-54.0628	-49.9882	-49.2133	-63.3184	-44.3325	-69.5627	-47.579	-44.6995	-54.0451	-45.4402	-50.278	-65.665	-59.6878	-50.6134
-54.3191	-45.7547	-62.0855	-54.7587	-58.6583	-66.5905	-43.0132	-61.3026	-60.0411	-55.0104	-51.5512	-50.3086	-64.0015	-45.4045	-71.0293	-48.6931	-45.6916	-54.4969	-46.2726	-51.4623	-67.0462	-61.0468	-51.2591
-54.9231	-46.5662	-62.9698	-55.7797	-59.1625	-67.2432	-43.8149	-62.6201	-61.5092	-56.008	-53.1865	-51.4429	-64.6946	-46.5323	-72.508	-49.8812	-46.7219	-54.9722	-47.1619	-52.7026	-68.443	-62.4228	-51.9378
-55.5712	-47.4221	-63.8656	-56.843	-59.7091	-67.9203	-44.6644	-63.958	-62.99	-57.0542	-54.8872	-52.6171	-65.3986	-47.7161	-73.9864	-51.1437	-47.7959	-55.4731	-48.1118	-53.997	-69.8488	-63.8108	-52.6529
-56.2655	-48.3229	-64.7703	-57.9465	-60.298	-68.6217	-45.5621	-65.3143	-64.478	-58.1469	-56.6454	-53.8314	-66.1142	-48.9556	-75.4586	-52.4787	-48.9189	-56.0016	-49.1252	-55.3424	-71.2572	-65.2056	-53.4076
-57.0077	-49.2688	-65.6815	-59.087	-60.9282	-69.3471	-46.5079	-66.6872	-65.9676	-59.2835	-58.4519	-55.0859	-66.842	-50.25	-76.9235	-53.8832	-50.0964	-56.5594	-50.2044	-56.7351	-72.6617	-66.6022	-54.2047
-57.7989	-50.2598	-66.5963	-60.2613	-61.5987	-70.0958	-47.5011	-68.0738	-67.4526	-60.4604	-60.2963	-56.3804	-67.582	-51.5977	-78.3801	-55.3519	-51.333	-57.148	-51.3506	-58.1707	-74.0566	-67.9955	-55.0465
-58.6395	-51.2945	-67.5115	-61.4656	-62.308	-70.8666	-48.5399	-69.4707	-68.9269	-61.6734	-62.1672	-57.714	-68.3341	-52.9968	-79.8264	-56.8779	-52.6327	-57.7686	-52.5641	-59.6439	-75.4362	-69.3805	-55.9345
-59.5289	-52.3711	-68.4239	-62.6959	-63.0541	-71.6582	-49.6223	-70.8737	-70.384	-62.9175	-64.0523	-59.0853	-69.0978	-54.4446	-81.2562	-58.4527	-53.9984	-58.4222	-53.8442	-61.1483	-76.7954	-70.7524	-56.8699
-60.4658	-53.4874	-69.3302	-63.9479	-63.8348	-72.4685	-50.7454	-72.2781	-71.8176	-64.1871	-65.9393	-60.4921	-69.8721	-55.9374	-82.6617	-60.0659	-55.4317	-59.1094	-55.1888	-62.6769	-78.1289	-72.1063	-57.853
-61.448	-54.6406	-70.2269	-65.2169	-64.6476	-73.2953	-51.906	-73.6777	-73.2214	-65.4761	-67.8147	-61.9321	-70.6559	-57.4708	-84.0357	-61.7055	-56.9319	-59.8305	-56.5947	-64.2222	-79.4323	-73.4373	-58.8835
-62.4726	-55.8268	-71.1106	-66.498	-65.4896	-74.1357	-53.0999	-75.0657	-74.5892	-66.7776	-69.665	-63.4018	-71.4476	-59.0395	-85.3724	-63.3587	-58.4967	-60.5856	-58.0574	-65.7763	-80.7009	-74.7408	-59.9605
-63.5357	-57.0416	-71.9781	-67.7859	-66.358	-74.9869	-54.3222	-76.435	-75.9157	-68.0845	-71.4774	-64.8967	-72.2454	-60.6374	-86.6692	-65.0115	-60.1215	-61.374	-59.5717	-67.3309	-81.9304	-76.0122	-61.0821
-64.6326	-58.2804	-72.8262	-69.0749	-67.2495	-75.8455	-55.5682	-77.7776	-77.1955	-69.3893	-73.2394	-66.4119	-73.0472	-62.2574	-87.9226	-66.6494	-61.7985	-62.195	-61.1309	-68.8774	-83.1167	-77.247	-62.2461
-65.7581	-59.5381	-73.652	-70.3583	-68.1608	-76.708	-56.8323	-79.0846	-78.4239	-70.6842	-74.9391	-67.9421	-73.8507	-63.8914	-89.1297	-68.2577	-63.5173	-63.047	-62.7276	-70.4073	-84.2564	-78.4409	-63.4489
-66.9062	-60.809	-74.4529	-71.6293	-69.0885	-77.5706	-58.1086	-80.3466	-79.5962	-71.9612	-76.5659	-69.481	-74.6537	-65.5304	-90.2846	-69.822	-65.2656	-63.9282	-64.3538	-71.9123	-85.3463	-79.5901	-64.6865
-68.0705	-62.0871	-75.2264	-72.8804	-70.029	-78.4296	-59.391	-81.5537	-80.7084	-73.2124	-78.1101	-71.0224	-75.4538	-67.1654	-91.3809	-71.3286	-67.0279	-64.8356	-66.0004	-73.3844	-86.3827	-80.6911	-65.9544
-69.2443	-63.3665	-75.9703	-74.1032	-70.9787	-79.2814	-60.6731	-82.6971	-81.7563	-74.4297	-79.5622	-72.5593	-76.2488	-68.786	-92.4142	-72.7648	-68.7865	-65.7662	-67.6584	-74.8159	-87.3614	-81.7404	-67.2468
-70.4209	-64.641	-76.6825	-75.2888	-71.9338	-80.1219	-61.9487	-83.7685	-82.736	-75.6052	-80.9133	-74.0845	-77.0365	-70.382	-93.3812	-74.119	-70.5233	-66.7161	-69.3182	-76.1991	-88.278	-82.7347	-68.5576
-71.5933	-65.9045	-77.3612	-76.4283	-72.8907	-80.9474	-63.2113	-84.7598	-83.6442	-76.731	-82.1575	-75.5892	-77.815	-71.9429	-94.28	-75.3816	-72.2195	-67.6807	-70.9701	-77.5275	-89.1284	-83.6698	-69.88
-72.7544	-67.1507	-78.0047	-77.5125	-73.8456	-81.7544	-64.4546	-85.6609	-84.4783	-77.7995	-83.2906	-77.064	-78.5823	-73.4584	-95.1066	-76.5444	-73.856	-68.6551	-72.6043	-78.7949	-89.9105	-84.5421	-71.2067
-73.898	-68.3737	-78.6109	-78.532	-74.7946	-82.5395	-65.6722	-86.4604	-85.2359	-78.8036	-84.3124	-78.4991	-79.3367	-74.9184	-95.8549	-77.6009	-75.4146	-69.6341	-74.2111	-79.9958	-90.624	-85.348	-72.5298
-75.0181	-69.568	-79.1781	-79.4778	-75.7341	-83.2995	-66.8584	-87.1484	-85.9157	-79.7365	-85.2232	-79.8864	-80.0768	-76.3134	-96.5186	-78.5469	-76.8794	-70.612	-75.7812	-81.1257	-91.2693	-86.0854	-73.8414
-76.1091	-70.7285	-79.7049	-80.3421	-76.6601	-84.0315	-68.0079	-87.7237	-86.5162	-80.5915	-86.0236	-81.2207	-80.8012	-77.6349	-97.0928	-79.3796	-78.2357	-71.5833	-77.3056	-82.1813	-91.8473	-86.7532	-75.1336
-77.1661	-71.8505	-80.1898	-81.1188	-77.5688	-84.7329	-69.1154	-88.1897	-87.0363	-81.3627	-86.7126	-82.4975	-81.5085	-78.8755	-97.5759	-80.0976	-79.4707	-72.5426	-78.7762	-83.1596	-92.3567	-87.3502	-76.3986
-78.1849	-72.9291	-80.6312	-81.8024	-78.4561	-85.4009	-70.1761	-88.5494	-87.4751	-82.0452	-87.2886	-83.7125	-82.1974	-80.0286	-97.9668	-80.702	-80.576	-73.4849	-80.1855	-84.0576	-92.7963	-87.8755	-77.6288
-79.1611	-73.9597	-81.0264	-82.3875	-79.3183	-86.0328	-71.1851	-88.7995	-87.8314	-82.6341	-87.7502	-84.8614	-82.8665	-81.0882	-98.2645	-81.1941	-81.5465	-74.4055	-81.5262	-84.8722	-93.1648	-88.3282	-78.8166
-80.0903	-74.9374	-81.3722	-82.8685	-80.1512	-86.626	-72.1374	-88.9365	-88.1041	-83.1247	-88.0961	-85.9397	-83.5146	-82.0484	-98.4679	-81.5756	-82.3771	-75.2995	-82.7907	-85.6006	-93.4607	-88.7072	-79.9543
-80.9683	-75.8575	-81.6655	-83.2399	-80.9511	-87.1776	-73.0281	-88.9567	-88.2921	-83.5122	-88.3249	-86.9432	-84.1403	-82.9032	-98.576	-81.848	-83.0628	-76.1622	-83.9718	-86.2396	-93.6827	-89.0115	-81.0344
-81.7906	-76.7152	-81.903	-83.4964	-81.7138	-87.6851	-73.8522	-88.8562	-88.3943	-83.7917	-88.4353	-87.8674	-84.7423	-83.6467	-98.5878	-82.0128	-83.5989	-76.9888	-85.0619	-86.7863	-93.8296	-89.2403	-82.0493
-82.553	-77.5057	-82.0815	-83.6323	-82.4357	-88.1456	-74.605	-88.6315	-88.4098	-83.9585	-88.4259	-88.7079	-85.3193	-84.2728	-98.5022	-82.0717	-83.9803	-77.7745	-86.0537	-87.2376	-93.8999	-89.3924	-82.9913
-83.2512	-78.2242	-82.1978	-83.6423	-83.1126	-88.5566	-75.2813	-88.2789	-88.3372	-84.0076	-88.2955	-89.4605	-85.8699	-84.7758	-98.3182	-82.0261	-84.2021	-78.5144	-86.9398	-87.5905	-93.8923	-89.4669	-83.8529

## Sheet: Sheet8
Right Knee Joint Angle 23 Healthy
-29.8071	-27.445	-29.3635	-29.4149	-15.2878	-31.1266	-22.9303	-21.0724	-29.326	-20.3702	-27.7051	-27.4218	-16.5524	-28.7013	-30.4937	-28.6879	-32.6895	-12.7531	-46.4834	-25.1009	-28.3187	-29.5529	-25.5362
-30.089	-27.616	-29.4648	-29.7199	-15.3646	-31.5765	-23.1575	-21.3218	-29.7089	-20.6356	-28.1413	-27.7534	-16.6523	-28.9531	-30.7115	-29.241	-32.8554	-12.7693	-46.8535	-25.2522	-28.5537	-29.9666	-25.7445
-30.3747	-27.7874	-29.5686	-30.0338	-15.4442	-32.0396	-23.3903	-21.58	-30.1011	-20.9093	-28.5878	-28.0923	-16.7539	-29.2083	-30.9374	-29.7998	-33.0315	-12.7874	-47.2254	-25.4072	-28.7893	-30.3861	-25.9593
-30.6652	-27.9593	-29.6748	-30.3569	-15.5268	-32.5155	-23.629	-21.8464	-30.5027	-21.1913	-29.0441	-28.4386	-16.8575	-29.4669	-31.1714	-30.3636	-33.2177	-12.8075	-47.5985	-25.5655	-29.0254	-30.8112	-26.1807
-30.9611	-28.1317	-29.7835	-30.6892	-15.6128	-33.004	-23.8735	-22.1208	-30.9137	-21.4816	-29.5102	-28.7921	-16.9631	-29.7294	-31.4137	-30.9317	-33.4139	-12.8298	-47.9722	-25.7271	-29.2622	-31.2418	-26.4089
-31.2634	-28.3045	-29.8948	-31.0308	-15.7026	-33.5046	-24.124	-22.4028	-31.334	-21.7803	-29.9858	-29.153	-17.071	-29.9959	-31.6644	-31.5034	-33.62	-12.8542	-48.346	-25.8918	-29.4997	-31.6775	-26.6441
-31.5728	-28.4778	-30.0088	-31.3818	-15.7965	-34.017	-24.3805	-22.6919	-31.7636	-22.0874	-30.4707	-29.5211	-17.1814	-30.2667	-31.9237	-32.0779	-33.8361	-12.8808	-48.7193	-26.0595	-29.738	-32.1183	-26.8865
-31.8902	-28.6516	-30.1255	-31.7423	-15.8948	-34.5408	-24.6432	-22.9879	-32.2025	-22.403	-30.9647	-29.8963	-17.2945	-30.542	-32.1916	-32.6546	-34.0619	-12.9098	-49.0917	-26.2299	-29.9771	-32.564	-27.1364
-32.2163	-28.826	-30.2451	-32.1122	-15.9977	-35.0756	-24.912	-23.2902	-32.65	-22.7271	-31.4675	-30.2786	-17.4104	-30.8222	-32.4682	-33.2326	-34.2975	-12.9411	-49.4624	-26.4031	-30.2171	-33.0144	-27.3938
-32.5516	-29.001	-30.3678	-32.4913	-16.1055	-35.6206	-25.1869	-23.5986	-33.1058	-23.0596	-31.9787	-30.6676	-17.5294	-31.1072	-32.7536	-33.8113	-34.5427	-12.9748	-49.8312	-26.579	-30.458	-33.4693	-27.6591
-32.8966	-29.1769	-30.4936	-32.8791	-16.2183	-36.175	-25.468	-23.9125	-33.5693	-23.4005	-32.4976	-31.063	-17.6516	-31.3974	-33.0477	-34.3904	-34.7974	-13.0109	-50.1974	-26.7579	-30.6999	-33.9287	-27.9325
-33.2515	-29.3534	-30.6229	-33.2754	-16.3363	-36.7378	-25.7554	-24.2316	-34.0399	-23.7497	-33.0237	-31.4645	-17.7772	-31.6928	-33.3507	-34.9694	-35.0614	-13.0495	-50.5607	-26.9399	-30.9426	-34.3923	-28.2144
-33.6164	-29.5308	-30.756	-33.6794	-16.4595	-37.308	-26.0492	-24.5557	-34.517	-24.1072	-33.5563	-31.8717	-17.9067	-31.9937	-33.6626	-35.5479	-35.3347	-13.0906	-50.9206	-27.1254	-31.1861	-34.8601	-28.5051
-33.9913	-29.7089	-30.8933	-34.0908	-16.5882	-37.8845	-26.3495	-24.8845	-35	-24.4728	-34.0946	-32.2841	-18.0404	-32.3003	-33.9837	-36.1259	-35.6173	-13.1344	-51.2767	-27.3148	-31.4303	-35.3321	-28.8049
-34.3762	-29.8877	-31.035	-34.5087	-16.7223	-38.4661	-26.6563	-25.2179	-35.4883	-24.8463	-34.6378	-32.7013	-18.1784	-32.6128	-34.3139	-36.7033	-35.9094	-13.1808	-51.6288	-27.5086	-31.6748	-35.8082	-29.114
-34.771	-30.0673	-31.1816	-34.9327	-16.8622	-39.0516	-26.9698	-25.556	-35.9814	-25.2277	-35.1848	-33.1228	-18.3214	-32.9315	-34.6535	-37.2801	-36.211	-13.2299	-51.9767	-27.7073	-31.9196	-36.2885	-29.4328
-35.1756	-30.2475	-31.3335	-35.3621	-17.0082	-39.6399	-27.29	-25.8986	-36.4787	-25.6168	-35.7348	-33.5481	-18.4695	-33.2569	-35.0024	-37.8563	-36.5223	-13.2819	-52.3202	-27.9114	-32.1645	-36.7729	-29.7614
-35.5902	-30.4283	-31.4911	-35.7963	-17.1605	-40.2298	-27.6172	-26.2459	-36.9797	-26.0135	-36.2867	-33.9769	-18.6235	-33.5893	-35.3608	-38.4319	-36.8434	-13.3368	-52.6592	-28.1215	-32.4091	-37.2615	-30.0999
-36.0146	-30.6096	-31.6546	-36.2347	-17.3195	-40.8202	-27.9514	-26.598	-37.4841	-26.4177	-36.8393	-34.4086	-18.7837	-33.9292	-35.7287	-39.007	-37.1745	-13.3948	-52.9935	-28.3383	-32.6533	-37.7543	-30.4484
-36.449	-30.7913	-31.8247	-36.6769	-17.4856	-41.4103	-28.2927	-26.9548	-37.9915	-26.8295	-37.3914	-34.843	-18.9507	-34.277	-36.1059	-39.5814	-37.5156	-13.4561	-53.3233	-28.5621	-32.8967	-38.2515	-30.8069
-36.8934	-30.9733	-32.0016	-37.1224	-17.6591	-41.9991	-28.6413	-27.3166	-38.5017	-27.2488	-37.9418	-35.2796	-19.1251	-34.6332	-36.4922	-40.155	-37.8669	-13.5208	-53.6483	-28.7937	-33.1393	-38.7531	-31.175
-37.3477	-31.1556	-32.1856	-37.5708	-17.8401	-42.5862	-28.9972	-27.6832	-39.0142	-27.6758	-38.4893	-35.7182	-19.3075	-34.9985	-36.8871	-40.7275	-38.2282	-13.5892	-53.9688	-29.0334	-33.3808	-39.2593	-31.5526
-37.8119	-31.3379	-32.3772	-38.0219	-18.0289	-43.1707	-29.3604	-28.0548	-39.5291	-28.1104	-39.0327	-36.1586	-19.4987	-35.3733	-37.2904	-41.2985	-38.5995	-13.6615	-54.2846	-29.2816	-33.621	-39.7702	-31.9391
-38.2857	-31.5202	-32.5768	-38.4754	-18.2253	-43.7524	-29.731	-28.4314	-40.0462	-28.5529	-39.5708	-36.6005	-19.6994	-35.758	-37.7015	-41.8674	-38.9806	-13.7379	-54.5957	-29.5386	-33.86	-40.2857	-32.3342
-38.7688	-31.7025	-32.7846	-38.931	-18.4292	-44.331	-30.109	-28.8129	-40.5654	-29.0033	-40.1026	-37.0437	-19.9105	-36.1532	-38.1197	-42.4337	-39.371	-13.8187	-54.9022	-29.8048	-34.0977	-40.8059	-32.7371
-39.2607	-31.8845	-33.001	-39.3885	-18.6406	-44.906	-30.4944	-29.1992	-41.0867	-29.4618	-40.6272	-37.4879	-20.1327	-36.5593	-38.5446	-42.9967	-39.7703	-13.9042	-55.204	-30.0804	-34.3343	-41.3308	-33.147
-39.7606	-32.0662	-33.226	-39.8478	-18.8592	-45.4775	-30.8871	-29.5904	-41.6099	-29.9287	-41.1436	-37.9329	-20.367	-36.9767	-38.9758	-43.5556	-40.1778	-13.9944	-55.5012	-30.3653	-34.57	-41.8603	-33.5634
-40.268	-32.2475	-33.4598	-40.3085	-19.0847	-46.0452	-31.2872	-29.9866	-42.1351	-30.404	-41.6514	-38.3785	-20.6144	-37.4055	-39.4127	-44.1097	-40.5928	-14.0897	-55.7935	-30.6596	-34.8051	-42.3942	-33.9853
-40.782	-32.4284	-33.7023	-40.7707	-19.3172	-46.6092	-31.6947	-30.3876	-42.6622	-30.888	-42.1501	-38.8244	-20.8759	-37.8461	-39.8551	-44.6583	-41.0145	-14.1903	-56.0808	-30.9633	-35.04	-42.9322	-34.4121
-41.3018	-32.6089	-33.9535	-41.234	-19.5564	-47.1693	-32.1094	-30.7936	-43.191	-31.3809	-42.6395	-39.2706	-21.1524	-38.2984	-40.3028	-45.2005	-41.4416	-14.2964	-56.363	-31.2763	-35.2751	-43.4741	-34.8431
-41.8265	-32.789	-34.2132	-41.6982	-19.8023	-47.7256	-32.5314	-31.2048	-43.7214	-31.8828	-43.1196	-39.7168	-21.4451	-38.7624	-40.7555	-45.7358	-41.873	-14.4084	-56.64	-31.5982	-35.5108	-44.0196	-35.2774
-42.3554	-32.9689	-34.4811	-42.1633	-20.055	-48.2782	-32.9606	-31.6212	-44.2532	-32.3938	-43.5905	-40.163	-21.7552	-39.2378	-41.2129	-46.2635	-42.3074	-14.5267	-56.9114	-31.929	-35.7477	-44.5682	-35.7145
-42.8875	-33.1488	-34.7569	-42.6291	-20.3149	-48.8271	-33.3968	-32.0429	-44.7859	-32.914	-44.0525	-40.6089	-22.0837	-39.7243	-41.6748	-46.7831	-42.7434	-14.6516	-57.1772	-32.2683	-35.9861	-45.1196	-36.1539
-43.4217	-33.3288	-35.04	-43.0954	-20.5821	-49.3726	-33.8398	-32.4702	-45.3193	-33.4432	-44.506	-41.0544	-22.432	-40.2215	-42.1408	-47.2942	-43.1793	-14.7836	-57.437	-32.6156	-36.2264	-45.6733	-36.595
-43.957	-33.5093	-35.3303	-43.5622	-20.8573	-49.9147	-34.2893	-32.903	-45.8524	-33.9812	-44.9516	-41.4993	-22.8014	-40.7288	-42.6103	-47.7965	-43.6136	-14.9233	-57.6906	-32.9706	-36.4689	-46.2288	-37.0375
-44.4921	-33.6907	-35.6273	-44.0294	-21.141	-50.4539	-34.7449	-33.3414	-46.3846	-34.5277	-45.3898	-41.9432	-23.1931	-41.2458	-43.0826	-48.2897	-44.0448	-15.0714	-57.9379	-33.3329	-36.7138	-46.7859	-37.4812
-45.0252	-33.8734	-35.9308	-44.4969	-21.4341	-50.9903	-35.206	-33.7854	-46.9147	-35.0821	-45.8215	-42.386	-23.6086	-41.7717	-43.5569	-48.7736	-44.4712	-15.2286	-58.1787	-33.7019	-36.9609	-47.3442	-37.9261
-45.5548	-34.0581	-36.2405	-44.9645	-21.7372	-51.5245	-35.6722	-34.2348	-47.4417	-35.644	-46.2472	-42.8274	-24.0492	-42.3058	-44.0322	-49.2484	-44.8916	-15.3958	-58.4128	-34.0771	-37.2101	-47.9032	-38.3722
-46.0787	-34.2453	-36.5563	-45.4324	-22.0512	-52.0568	-36.1426	-34.6895	-47.9642	-36.2126	-46.6677	-43.2669	-24.5164	-42.8473	-44.5072	-49.7142	-45.3045	-15.5738	-58.6402	-34.4581	-37.4613	-48.4627	-38.8199
-46.5947	-34.4358	-36.8782	-45.9003	-22.3771	-52.5877	-36.6166	-35.1489	-48.4805	-36.7872	-47.0838	-43.7044	-25.0118	-43.3954	-44.9807	-50.1709	-45.7088	-15.7635	-58.8607	-34.8444	-37.7138	-49.0225	-39.2697
-47.1007	-34.6306	-37.2063	-46.3683	-22.7154	-53.1179	-37.0936	-35.6128	-48.9894	-37.3668	-47.4963	-44.1395	-25.5368	-43.9492	-45.4512	-50.6189	-46.1037	-15.966	-59.0746	-35.2353	-37.9671	-49.5824	-39.7221
-47.5945	-34.8305	-37.5407	-46.8362	-23.0671	-53.6479	-37.5727	-36.0808	-49.4892	-37.9507	-47.9059	-44.5721	-26.0928	-44.5077	-45.9172	-51.0587	-46.4885	-16.1824	-59.282	-35.6306	-38.2206	-50.1424	-40.1779
-48.0741	-35.0368	-37.8816	-47.3041	-23.4326	-54.1785	-38.0534	-36.5523	-49.9783	-38.5381	-48.3134	-45.0021	-26.6814	-45.0697	-46.3768	-51.4905	-46.8627	-16.4138	-59.4832	-36.0298	-38.4739	-50.7024	-40.638
-48.5379	-35.2506	-38.2292	-47.772	-23.8126	-54.7103	-38.5348	-37.027	-50.4554	-39.1282	-48.7196	-45.4292	-27.3041	-45.6342	-46.8286	-51.9148	-47.2263	-16.6614	-59.6785	-36.4325	-38.7262	-51.2624	-41.1036
-48.9847	-35.4731	-38.5837	-48.2398	-24.2076	-55.2442	-39.0167	-37.5046	-50.9191	-39.7202	-49.1252	-45.8534	-27.9623	-46.1999	-47.2708	-52.332	-47.5794	-16.9264	-59.8684	-36.8386	-38.9773	-51.8227	-41.5756
-49.4137	-35.7058	-38.9455	-48.7076	-24.6183	-55.7808	-39.4984	-37.985	-51.3684	-40.3136	-49.531	-46.2748	-28.6574	-46.7657	-47.7022	-52.7427	-47.9226	-17.2101	-60.0538	-37.2479	-39.2269	-52.3834	-42.0553
-49.8248	-35.95	-39.3149	-49.1756	-25.045	-56.3211	-39.9797	-38.4682	-51.8023	-40.9081	-49.9378	-46.6933	-29.3906	-47.3303	-48.1217	-53.1473	-48.2566	-17.5138	-60.2352	-37.6605	-39.4752	-52.9446	-42.5441
-50.2182	-36.2071	-39.6921	-49.6441	-25.4887	-56.866	-40.4603	-38.9543	-52.2201	-41.5033	-50.3464	-47.1089	-30.1633	-47.8927	-48.5287	-53.5462	-48.5825	-17.839	-60.4137	-38.0766	-39.7227	-53.5064	-43.0435
-50.5949	-36.4789	-40.0779	-50.1133	-25.9499	-57.4163	-40.9403	-39.4438	-52.6214	-42.0992	-50.7577	-47.5213	-30.9765	-48.452	-48.9229	-53.9399	-48.9018	-18.187	-60.5902	-38.4967	-39.9703	-54.0692	-43.5553
-50.9563	-36.7671	-40.4727	-50.5839	-26.4297	-57.9729	-41.4196	-39.9371	-53.0058	-42.6958	-51.1727	-47.9307	-31.8313	-49.0074	-49.3047	-54.3289	-49.2161	-18.5593	-60.7658	-38.9213	-40.2197	-54.6332	-44.0812
-51.3044	-37.0737	-40.8776	-51.0563	-26.929	-58.5367	-41.8986	-40.4347	-53.3734	-43.2936	-51.5925	-48.3368	-32.7284	-49.5586	-49.6748	-54.7136	-49.5275	-18.9573	-60.9419	-39.3512	-40.4731	-55.1985	-44.6233
-51.6414	-37.4009	-41.2936	-51.5313	-27.4491	-59.1087	-42.3776	-40.9374	-53.7244	-43.8932	-52.0181	-48.7397	-33.6686	-50.1055	-50.0344	-55.0946	-49.8383	-19.3828	-61.1195	-39.7876	-40.7338	-55.7655	-45.1839
-51.9703	-37.7511	-41.722	-52.01	-27.9912	-59.6896	-42.8571	-41.4457	-54.0594	-44.4951	-52.4509	-49.1392	-34.6522	-50.6483	-50.3848	-55.4723	-50.1508	-19.8372	-61.3002	-40.2318	-41.0056	-56.3343	-45.7656
-52.2943	-38.1271	-42.1646	-52.4933	-28.5573	-60.2802	-43.3376	-41.9603	-54.3794	-45.1005	-52.8922	-49.5358	-35.6795	-51.1878	-50.7279	-55.8476	-50.4681	-20.3224	-61.4852	-40.6852	-41.2935	-56.9054	-46.371
-52.6171	-38.5319	-42.6231	-52.9826	-29.1492	-60.8813	-43.82	-42.4818	-54.6857	-45.7106	-53.3435	-49.93	-36.7505	-51.7252	-51.0655	-56.2211	-50.7929	-20.8402	-61.6761	-41.1496	-41.6031	-57.4789	-47.003
-52.9428	-38.9688	-43.0999	-53.4794	-29.7694	-61.4933	-44.3051	-43.011	-54.9801	-46.3268	-53.8063	-50.3224	-37.8648	-52.2621	-51.3999	-56.5941	-51.1287	-21.3926	-61.8742	-41.6268	-41.941	-58.0552	-47.6648
-53.2761	-39.4415	-43.5977	-53.9856	-30.4207	-62.1167	-44.794	-43.5484	-55.2651	-46.9507	-54.2822	-50.7143	-39.0217	-52.8009	-51.7332	-56.968	-51.479	-21.9819	-62.081	-42.1191	-42.3142	-58.6344	-48.3597
-53.6222	-39.9538	-44.1195	-54.503	-31.1063	-62.7519	-45.2879	-44.0948	-55.5437	-47.5845	-54.7726	-51.1072	-40.2203	-53.3441	-52.0679	-57.3443	-51.8475	-22.6104	-62.298	-42.6286	-42.7302	-59.2172	-49.0911
-53.9863	-40.5098	-44.6683	-55.0339	-31.8299	-63.399	-45.788	-44.6513	-55.8195	-48.2302	-55.2794	-51.5029	-41.4591	-53.8947	-52.4064	-57.7249	-52.2381	-23.2805	-62.5263	-43.1576	-43.1964	-59.8036	-49.8625
-54.3744	-41.1137	-45.2479	-55.5806	-32.5953	-64.0581	-46.2961	-45.2187	-56.0968	-48.8903	-55.8039	-51.9036	-42.7364	-54.456	-52.7512	-58.1122	-52.655	-23.995	-62.7675	-43.7089	-43.7205	-60.394	-50.6775
-54.7923	-41.7699	-45.8618	-56.1459	-33.4067	-64.7292	-46.8138	-45.7982	-56.3808	-49.5674	-56.3479	-52.3119	-44.05	-55.0319	-53.1052	-58.5083	-53.1025	-24.7567	-63.0226	-44.2849	-44.3096	-60.9886	-51.5398
-55.2461	-42.4827	-46.5138	-56.7325	-34.2683	-65.412	-47.3431	-46.3914	-56.6771	-50.2645	-56.9129	-52.7306	-45.3972	-55.6259	-53.4713	-58.9159	-53.5851	-25.5686	-63.2929	-44.8884	-44.9702	-61.588	-52.453
-55.7419	-43.2562	-47.2076	-57.3432	-35.1845	-66.1064	-47.886	-47.0001	-56.9919	-50.9844	-57.5002	-53.1628	-46.7752	-56.2422	-53.8527	-59.3377	-54.1069	-26.4333	-63.5794	-45.5222	-45.7079	-62.1925	-53.4202
-56.2854	-44.0941	-47.9466	-57.9808	-36.1594	-66.8119	-48.4451	-47.6259	-57.3322	-51.73	-58.1112	-53.6119	-48.1804	-56.8843	-54.2527	-59.776	-54.6724	-27.3536	-63.8829	-46.1889	-46.5278	-62.8024	-54.4444
-56.8822	-45.0002	-48.7339	-58.6485	-37.1967	-67.5283	-49.023	-48.2716	-57.7051	-52.5043	-58.7473	-54.0817	-49.6092	-57.556	-54.6752	-60.2335	-55.2857	-28.3321	-64.2043	-46.8914	-47.4332	-63.4184	-55.5279
-57.5375	-45.9772	-49.5718	-59.3488	-38.3002	-68.255	-49.6223	-48.9399	-58.1181	-53.3106	-59.4095	-54.5757	-51.0578	-58.2607	-55.1246	-60.7125	-55.9503	-29.3712	-64.5442	-47.6325	-48.426	-64.0408	-56.6722
-58.2558	-47.0272	-50.4626	-60.0844	-39.4731	-68.9914	-50.246	-49.6338	-58.5786	-54.1515	-60.0985	-55.098	-52.5218	-59.0015	-55.6056	-61.2152	-56.6698	-30.4724	-64.9032	-48.4145	-49.5073	-64.6703	-57.8778
-59.0411	-48.1516	-51.4072	-60.8575	-40.7177	-69.7371	-50.8972	-50.3565	-59.094	-55.0295	-60.8151	-55.6525	-53.9969	-59.7808	-56.1236	-61.7434	-57.447	-31.6369	-65.2817	-49.2396	-50.6762	-65.3076	-59.1442
-59.8962	-49.3508	-52.4057	-61.6698	-42.036	-70.4914	-51.579	-51.1113	-59.6712	-55.9472	-61.5595	-56.2433	-55.4784	-60.6006	-56.6845	-62.2987	-58.284	-32.8657	-65.6801	-50.1097	-51.9296	-65.9534	-60.47
-60.8232	-50.6241	-53.4573	-62.5225	-43.4294	-71.2537	-52.2945	-51.9016	-60.3158	-56.9064	-62.3316	-56.8741	-56.9618	-61.4624	-57.2949	-62.8821	-59.1823	-34.1585	-66.0984	-51.0264	-53.2635	-66.6085	-61.8517
-61.8229	-51.9694	-54.5603	-63.4163	-44.8983	-72.0231	-53.0469	-52.7307	-61.0328	-57.9087	-63.1311	-57.5486	-58.4426	-62.367	-57.9615	-63.4947	-60.1426	-35.5143	-66.5368	-51.9905	-54.6724	-67.2734	-63.2852
-62.8944	-53.3837	-55.7118	-64.3507	-46.4426	-72.7991	-53.8392	-53.601	-61.8258	-58.9547	-63.9572	-58.2702	-59.9161	-63.3141	-58.691	-64.1369	-61.1649	-36.9314	-66.9951	-53.0016	-56.149	-67.949	-64.7651
-64.0355	-54.8628	-56.9077	-65.3249	-48.0609	-73.5807	-54.674	-54.5145	-62.6963	-60.0451	-64.8087	-59.0418	-61.3777	-64.3032	-59.4901	-64.8085	-62.2481	-38.4073	-67.4732	-54.0595	-57.6849	-68.6358	-66.2847
-65.2426	-56.4006	-58.1432	-66.3367	-49.751	-74.3671	-55.5538	-55.4731	-63.6441	-61.1791	-65.6841	-59.8656	-62.8229	-65.3327	-60.3647	-65.5093	-63.3905	-39.9384	-67.9706	-55.1623	-59.2712	-69.3345	-67.8364
-66.5098	-57.9905	-59.413	-67.3834	-51.5097	-75.1574	-56.4803	-56.4774	-64.6672	-62.3557	-66.5814	-60.7434	-64.2475	-66.4002	-61.3195	-66.2383	-64.5897	-41.5202	-68.4868	-56.3077	-60.8983	-70.0452	-69.4121
-67.8299	-59.6248	-60.7108	-68.461	-53.3319	-75.9504	-57.455	-57.5271	-65.7612	-63.5731	-67.4981	-61.6761	-65.6474	-67.5025	-62.3577	-66.9945	-65.8421	-43.1478	-69.021	-57.4921	-62.5564	-70.7682	-71.003
-69.1944	-61.2943	-62.0301	-69.5647	-55.2112	-76.7448	-58.4782	-58.6217	-66.9192	-64.8286	-68.4315	-62.6639	-67.0186	-68.6358	-63.4808	-67.7762	-67.1437	-44.8151	-69.5724	-58.7112	-64.2357	-71.5035	-72.5997
-70.5928	-62.9894	-63.364	-70.6889	-57.1402	-77.5395	-59.5495	-59.7591	-68.1332	-66.1189	-69.3786	-63.706	-68.3572	-69.7952	-64.6876	-68.5813	-68.4894	-46.5157	-70.1399	-59.9599	-65.9269	-72.2507	-74.1934
-72.014	-64.6997	-64.7058	-71.8271	-59.1097	-78.3328	-60.6675	-60.9368	-69.3927	-67.4401	-70.3358	-64.8008	-69.6596	-70.9756	-65.9747	-69.4076	-69.8735	-48.2424	-70.7221	-61.2324	-67.6208	-73.0095	-75.7754
-73.4465	-66.4144	-66.049	-72.9719	-61.1088	-79.123	-61.8296	-62.1516	-70.6855	-68.7876	-71.2996	-65.9456	-70.9225	-72.1707	-67.3357	-70.2526	-71.2899	-49.9877	-71.3177	-62.5224	-69.3093	-73.7794	-77.338
-74.8779	-68.1224	-67.3873	-74.1155	-63.1251	-79.9083	-63.0324	-63.3994	-71.9988	-70.1562	-72.266	-67.137	-72.1427	-73.374	-68.7616	-71.1133	-72.7321	-51.7437	-71.925	-63.8231	-70.9841	-74.5596	-78.8741
-76.2962	-69.8127	-68.7145	-75.2495	-65.1445	-80.6865	-64.2709	-64.6751	-73.3186	-71.5402	-73.2309	-68.3705	-73.317	-74.5786	-70.2408	-71.9866	-74.1939	-53.5021	-72.5422	-65.1277	-72.6378	-75.3491	-80.3764
-77.6887	-71.4742	-70.025	-76.3651	-67.1514	-81.4552	-65.5394	-65.9735	-74.6301	-72.9339	-74.1899	-69.6408	-74.4427	-75.7772	-71.7592	-72.8693	-75.6684	-55.2546	-73.1673	-66.4292	-74.2633	-76.1469	-81.8368
-79.0422	-73.0964	-71.3138	-77.4533	-69.1301	-82.212	-66.8312	-67.2886	-75.9189	-74.3316	-75.1389	-70.942	-75.5171	-76.9622	-73.3009	-73.7579	-77.1477	-56.9927	-73.7982	-67.7208	-75.8537	-76.9518	-83.2469
-80.3442	-74.6695	-72.5759	-78.5052	-71.0657	-82.9545	-68.1387	-68.6139	-77.1707	-75.7276	-76.0733	-72.2675	-76.5379	-78.1264	-74.8483	-74.6489	-78.6222	-58.7081	-74.4327	-68.9958	-77.4022	-77.7628	-84.599
-81.5836	-76.1842	-73.8066	-79.5123	-72.9439	-83.6807	-69.4537	-69.9424	-78.3717	-77.1151	-76.9887	-73.6099	-77.5028	-79.2625	-76.3827	-75.5385	-80.0813	-60.3923	-75.0685	-70.2479	-78.9026	-78.5785	-85.8901
-82.7528	-77.6322	-75.0016	-80.4658	-74.7508	-84.3884	-70.7676	-71.2668	-79.5092	-78.4858	-77.8805	-74.9619	-78.41	-80.3634	-77.8851	-76.4231	-81.5147	-62.0375	-75.703	-71.4713	-80.3488	-79.3973	-87.1199
-83.8451	-79.0061	-76.1563	-81.3578	-76.4717	-85.0753	-72.0713	-72.5794	-80.5722	-79.8309	-78.7443	-76.3156	-79.2577	-81.4225	-79.3367	-77.2989	-82.915	-63.6358	-76.3338	-72.6605	-81.7346	-80.2179	-88.2883
-84.8546	-80.3001	-77.2665	-82.1811	-78.0919	-85.7372	-73.3561	-73.8722	-81.5501	-81.1423	-79.5759	-77.6631	-80.0445	-82.4339	-80.7203	-78.1621	-84.2791	-65.1798	-76.9584	-73.8108	-83.0534	-81.0387	-89.3915
-85.7733	-81.5095	-78.3276	-82.9289	-79.5975	-86.3695	-74.6132	-75.137	-82.4334	-82.4158	-80.3709	-78.9964	-80.769	-83.3919	-82.0194	-79.0091	-85.6045	-66.6628	-77.5742	-74.9176	-84.2987	-81.8582	-90.4213
-86.5934	-82.6295	-79.3351	-83.5952	-80.9759	-86.9675	-75.8344	-76.3658	-83.214	-83.6484	-81.1252	-80.3076	-81.4301	-84.2916	-83.2183	-79.836	-86.8881	-68.0787	-78.1785	-75.9773	-85.4647	-82.6742	-91.37
-87.3084	-83.654	-80.2842	-84.1753	-82.2178	-87.5289	-77.0122	-77.5508	-83.8869	-84.8368	-81.8352	-81.5891	-82.0269	-85.1289	-84.3017	-80.6396	-88.1221	-69.4218	-78.769	-76.987	-86.5461	-83.4846	-92.2336
-87.9142	-84.5777	-81.1704	-84.6662	-83.3162	-88.0545	-78.14	-78.6851	-84.4501	-85.9744	-82.4978	-82.834	-82.5584	-85.9013	-85.2566	-81.4165	-89.2963	-70.6879	-79.3433	-77.9445	-87.5393	-84.2873	-93.013
-88.409	-85.3991	-81.9891	-85.0655	-84.2662	-88.5454	-79.2116	-79.7622	-84.903	-87.0525	-83.1096	-84.0355	-83.0236	-86.606	-86.0769	-82.1636	-90.4004	-71.8729	-79.8988	-78.8478	-88.4423	-85.0798	-93.7095
-88.7912	-86.1242	-82.7359	-85.3708	-85.0645	-89.0027	-80.2207	-80.7758	-85.243	-88.062	-83.6674	-85.1868	-83.4217	-87.2405	-86.7612	-82.8776	-91.4242	-72.9729	-80.4334	-79.6948	-89.2535	-85.86	-94.3225
-89.0596	-86.7598	-83.4065	-85.5796	-85.7077	-89.4276	-81.1612	-81.7193	-85.4664	-88.9943	-84.168	-86.2816	-83.7516	-87.8022	-87.309	-83.5551	-92.3574	-73.9839	-80.9444	-80.4835	-89.971	-86.6255	-94.8511
-89.2129	-87.3128	-83.9965	-85.6896	-86.1926	-89.8212	-82.0267	-82.5864	-85.5698	-89.8403	-84.6081	-87.3132	-84.0124	-88.2887	-87.7194	-84.1929	-93.1896	-74.9021	-81.4297	-81.2118	-90.5931	-87.374	-95.2947
-89.2497	-87.7903	-84.5016	-85.6982	-86.516	-90.1848	-82.8111	-83.3706	-85.5494	-90.5913	-84.9845	-88.2752	-84.2031	-88.6973	-87.9917	-84.7877	-93.9107	-75.7234	-81.8867	-81.8778	-91.118	-88.1032	-95.6524
-89.1687	-88.1991	-84.9173	-85.603	-86.6746	-90.5195	-83.5081	-84.0656	-85.4017	-91.2383	-85.2938	-89.161	-84.3228	-89.0255	-88.1253	-85.3361	-94.5103	-76.4439	-82.3131	-82.4793	-91.5441	-88.8109	-95.9235
-88.9687	-88.5463	-85.2394	-85.4017	-86.6651	-90.8263	-84.1115	-84.665	-85.1231	-91.7724	-85.533	-89.9641	-84.3704	-89.2707	-88.1192	-85.8348	-94.9781	-77.0597	-82.7065	-83.0143	-91.8695	-89.4947	-96.1072

## Sheet: Sheet9
Left hip Joint Angle 23 ACLD
23.3509	17.8116	15.5588	35.2984	25.5606	23.99	29.4788	14.2747	15.5409	18.2545	21.3682	19.3535	15.0333	21.3279	22.7588	26.8322	27.6656	16.9693	28.5981	26.2226	15.4498	16.8152	20.3125
23.1934	17.8139	15.4272	35.2938	25.3667	23.7829	29.4636	14.168	15.4221	18.1598	21.2622	19.3333	14.8162	21.3177	22.774	26.8045	27.6833	16.9662	28.6838	26.3729	15.3802	16.7235	20.3496
23.0384	17.8035	15.2943	35.2737	25.1654	23.5684	29.4385	14.0585	15.2971	18.0506	21.1251	19.3051	14.5951	21.3	22.7752	26.7592	27.6889	16.9478	28.7532	26.5079	15.3009	16.625	20.3727
22.8861	17.7805	15.1601	35.2379	24.957	23.3471	29.4037	13.946	15.1661	17.9272	20.9577	19.2691	14.3702	21.2749	22.7621	26.6965	27.6827	16.9145	28.8065	26.6273	15.2122	16.5202	20.3817
22.7364	17.7446	15.0245	35.1862	24.742	23.1196	29.3594	13.8299	15.0296	17.7902	20.7611	19.2253	14.1416	21.2427	22.7346	26.6166	27.6648	16.8666	28.844	26.731	15.1142	16.4096	20.3766
22.5894	17.6961	14.8878	35.1183	24.5207	22.8863	29.3059	13.71	14.8878	17.6398	20.5362	19.1735	13.9095	21.2033	22.6925	26.5196	27.6355	16.8046	28.8658	26.8185	15.0073	16.2936	20.3575
22.4448	17.6347	14.75	35.034	24.2934	22.6478	29.2435	13.5858	14.7412	17.4765	20.284	19.1138	13.674	21.1571	22.6357	26.4056	27.5951	16.7288	28.8722	26.8896	14.8916	16.1727	20.3243
22.3029	17.5605	14.6112	34.9331	24.0605	22.4046	29.1723	13.4571	14.5901	17.3006	20.0054	19.0463	13.4353	21.1041	22.564	26.2747	27.5439	16.6395	28.8633	26.9441	14.7675	16.0474	20.2771
22.1635	17.4735	14.4716	34.8155	23.822	22.1572	29.0927	13.3236	14.4349	17.1125	19.702	18.9709	13.1935	21.0447	22.4773	26.1269	27.4818	16.5375	28.8392	26.9816	14.6351	15.9181	20.2159
22.0269	17.3737	14.3315	34.6812	23.5783	21.9062	29.0048	13.185	14.2759	16.9126	19.3754	18.8878	12.9487	20.9791	22.3755	25.9622	27.409	16.4235	28.8002	27.0017	14.4946	15.7852	20.1409
21.8928	17.2612	14.1907	34.5302	23.3293	21.652	28.9087	13.0413	14.1135	16.7013	19.0271	18.797	12.7011	20.9078	22.2587	25.7806	27.3252	16.2984	28.7463	27.0042	14.3459	15.6487	20.052
21.7612	17.1362	14.0494	34.3625	23.0752	21.3952	28.8048	12.8924	13.9481	16.479	18.6592	18.6988	12.4506	20.8311	22.1266	25.5825	27.2302	16.163	28.6778	26.9886	14.1892	15.5088	19.9494
21.632	16.9987	13.9076	34.1783	22.8159	21.1363	28.6929	12.7385	13.7799	16.246	18.2736	18.5933	12.1976	20.7493	21.9794	25.3682	27.1238	16.0184	28.5947	26.9546	14.0245	15.3654	19.8332
21.5052	16.8489	13.7652	33.9777	22.5516	20.8757	28.5733	12.5799	13.6094	16.0028	17.8725	18.4807	11.9421	20.6628	21.8169	25.138	27.0057	15.8652	28.4975	26.9017	13.8518	15.2186	19.7035
21.3806	16.6871	13.6221	33.761	22.2824	20.6141	28.446	12.417	13.4367	15.7498	17.4581	18.3613	11.6842	20.5718	21.6391	24.8928	26.8757	15.7043	28.3863	26.8297	13.671	15.0681	19.5603
21.258	16.5133	13.4781	33.5283	22.0085	20.3517	28.311	12.2504	13.262	15.4873	17.0326	18.2353	11.4244	20.4767	21.4459	24.6334	26.7337	15.5361	28.2618	26.7381	13.4821	14.914	19.4037
21.1372	16.3277	13.3327	33.2799	21.7299	20.0891	28.1683	12.0807	13.0856	15.2158	16.5983	18.1029	11.1629	20.3777	21.2375	24.3607	26.5799	15.3611	28.1244	26.6269	13.2854	14.7559	19.2337
21.018	16.1307	13.1855	33.016	21.447	19.8266	28.018	11.9085	12.9074	14.9357	16.1575	17.9644	10.8999	20.2751	21.0138	24.076	26.4146	15.1798	27.9749	26.4958	13.0807	14.5937	19.0504
20.9001	15.9224	13.0359	32.7369	21.16	19.5646	27.8603	11.7347	12.7275	14.6475	15.7126	17.8201	10.6358	20.1691	20.775	23.7802	26.2383	14.9923	27.8139	26.3448	12.8682	14.4271	18.8536
20.7834	15.7031	12.8834	32.4431	20.8692	19.3033	27.6954	11.5599	12.5459	14.3516	15.2658	17.6703	10.3713	20.0602	20.5213	23.4747	26.0516	14.7988	27.6424	26.174	12.6481	14.2561	18.6436
20.6676	15.4732	12.7271	32.1348	20.575	19.0432	27.5234	11.385	12.3625	14.0486	14.8193	17.5151	10.1066	19.9485	20.2529	23.1604	25.8552	14.5994	27.4611	25.9837	12.4207	14.0803	18.4203
20.5525	15.2332	12.5667	31.8126	20.2777	18.7845	27.3447	11.2104	12.1771	13.7388	14.3751	17.355	9.84249	19.8346	19.9703	22.8384	25.6501	14.3943	27.2709	25.7742	12.1861	13.8996	18.1839
20.4379	14.9836	12.4016	31.477	19.9779	18.5275	27.1598	11.0369	11.9897	13.4229	13.9353	17.1901	9.57948	19.7188	19.6738	22.5096	25.4373	14.1835	27.0728	25.5462	11.9446	13.714	17.9345
20.324	14.7248	12.2315	31.1287	19.676	18.2725	26.9691	10.865	11.8001	13.1013	13.5016	17.0207	9.31824	19.6016	19.3638	22.1749	25.2179	13.9673	26.8674	25.3002	11.6966	13.5234	17.6724
20.2106	14.4575	12.0562	30.7683	19.3725	18.0199	26.7734	10.6949	11.608	12.7746	13.0759	16.8472	9.05949	19.4835	19.041	21.835	24.9933	13.7455	26.6553	25.037	11.4424	13.3282	17.3978
20.0977	14.1822	11.8755	30.3964	19.0681	17.7698	26.5733	10.527	11.4134	12.4436	12.6595	16.6699	8.80391	19.365	18.7058	21.4907	24.7647	13.5184	26.4372	24.7574	11.1823	13.1284	17.111
19.9855	13.8997	11.6896	30.0138	18.7632	17.5227	26.3696	10.3614	11.2161	12.1088	12.254	16.4892	8.55221	19.2467	18.3588	21.1425	24.5336	13.2861	26.2133	24.4624	10.9167	12.9245	16.8127
19.8743	13.6105	11.4983	29.6213	18.4585	17.2788	26.1632	10.1981	11.0161	11.7711	11.8604	16.3055	8.30511	19.1291	18.0008	20.7911	24.3014	13.0487	25.9841	24.1531	10.646	12.717	16.5032
19.7642	13.3155	11.3016	29.2196	18.1542	17.0381	25.955	10.037	10.8132	11.4313	11.4799	16.1194	8.06331	19.0127	17.6323	20.4369	24.0694	12.8065	25.7496	23.8304	10.3705	12.5067	16.1832
19.6555	13.0152	11.0997	28.8097	17.851	16.801	25.746	9.87808	10.6076	11.0902	11.1132	15.9315	7.82747	18.898	17.254	20.0803	23.839	12.5596	25.5102	23.4955	10.0908	12.2944	15.8535
19.5484	12.7102	10.8925	28.3923	17.549	16.5675	25.5372	9.72095	10.3995	10.7487	10.761	15.7425	7.59818	18.7855	16.8665	19.7217	23.6112	12.3083	25.2661	23.1493	9.80722	12.0809	15.5148
19.4433	12.4013	10.6801	27.9683	17.2483	16.3376	25.3295	9.56533	10.1891	10.408	10.4236	15.553	7.37598	18.6755	16.4707	19.3613	23.387	12.0527	25.0172	22.793	9.52037	11.8673	15.1682
19.3406	12.0893	10.4624	27.5389	16.9492	16.1114	25.1239	9.41085	9.97684	10.069	10.1013	15.364	7.16136	18.5684	16.0671	18.9996	23.1671	11.7932	24.764	22.4279	9.23084	11.6548	14.8146
19.2404	11.7747	10.2394	27.105	16.6516	15.8888	24.9215	9.25707	9.7631	9.7328	9.79381	15.1762	6.95469	18.4644	15.6566	18.6368	22.9518	11.5299	24.5066	22.0552	8.93934	11.4443	14.4553
19.1433	11.4584	10.0112	26.6676	16.3554	15.6697	24.7231	9.10355	9.54842	9.40068	9.5006	14.9907	6.75626	18.3638	15.2399	18.2733	22.7414	11.263	24.2455	21.6762	8.64663	11.2372	14.0913
19.0495	11.141	9.77786	26.2279	16.0605	15.454	24.5295	8.94979	9.3334	9.07385	9.22101	14.8085	6.56625	18.2667	14.8178	17.9097	22.5358	10.993	23.9808	21.2923	8.35362	11.0346	13.7239
18.9593	10.8235	9.5395	25.787	15.7669	15.2415	24.3415	8.79524	9.11862	8.75342	8.95401	14.6305	6.3848	18.1734	14.3913	17.5465	22.3347	10.72	23.7132	20.9052	8.06132	10.8376	13.3544
18.8733	10.5067	9.29634	25.3461	15.4742	15.0321	24.1599	8.63935	8.90466	8.44048	8.69817	14.458	6.2119	18.0839	13.9614	17.1843	22.1377	10.4444	23.4431	20.5169	7.77084	10.6473	12.9841
18.7917	10.1914	9.04857	24.9064	15.1822	14.8255	23.9854	8.48153	8.69215	8.13612	8.45189	14.292	6.04745	17.9985	13.529	16.824	21.9442	10.1667	23.171	20.129	7.48334	10.4647	12.6144
18.7148	9.87857	8.79653	24.469	14.8909	14.6217	23.8184	8.32115	8.48167	7.84127	8.21343	14.1335	5.89128	17.9176	13.0953	16.4661	21.7536	9.88754	22.8975	19.7436	7.2001	10.2906	12.2464
18.6431	9.56923	8.54076	24.0352	14.6001	14.4205	23.6595	8.15766	8.27372	7.55664	7.98081	13.9838	5.74316	17.8413	12.6612	16.1115	21.565	9.60745	22.6233	19.3626	6.92248	10.1258	11.8813
18.5768	9.26437	8.28184	23.606	14.3097	14.2219	23.509	7.99052	8.06874	7.28289	7.752	13.8438	5.60277	17.7703	12.2278	15.7607	21.3776	9.32713	22.3489	18.9881	6.65179	9.97084	11.5203
18.5162	8.96512	8.02035	23.1826	14.0196	14.0259	23.3673	7.81926	7.86712	7.02056	7.52499	13.7145	5.4697	17.7049	11.7963	15.4144	21.1904	9.04731	22.075	18.6223	6.38937	9.82623	11.1646
18.4616	8.67263	7.75701	22.7661	13.7297	13.8327	23.2346	7.64361	7.66925	6.77001	7.29796	13.5967	5.34346	17.6457	11.3675	15.0729	21.0023	8.76871	21.8021	18.2669	6.13654	9.6923	10.815
18.4131	8.38806	7.49275	22.3575	13.4399	13.6425	23.1109	7.46354	7.47541	6.53148	7.06923	13.4912	5.22357	17.5936	10.9424	14.7364	20.8124	8.49208	21.5308	17.9236	5.89464	9.56918	10.4726
18.371	8.1126	7.22859	21.9576	13.1502	13.4554	22.9965	7.27913	7.28588	6.30519	6.83747	13.3986	5.10947	17.5492	10.522	14.4049	20.6196	8.21819	21.2615	17.594	5.66487	9.45692	10.1383
18.3355	7.84752	6.96571	21.5672	12.8606	13.272	22.8912	7.09069	7.10083	6.09126	6.60192	13.3194	5.00063	17.5132	10.1069	14.0785	20.4228	7.94778	20.9947	17.2794	5.44832	9.35553	9.81293
18.3067	7.59413	6.70556	21.1871	12.5711	13.0927	22.7948	6.89892	6.92046	5.88973	6.3622	13.2539	4.89648	17.4865	9.69798	13.7568	20.2209	7.68167	20.7309	16.9808	5.2461	9.26494	9.49732
18.2845	7.35363	6.4499	20.8176	12.2817	12.9179	22.7073	6.70469	6.7449	5.70053	6.11843	13.2022	4.79648	17.4699	9.2961	13.4398	20.013	7.42072	20.4702	16.6989	5.05924	9.18508	9.1921
18.2691	7.12712	6.20091	20.4592	11.9926	12.7482	22.6284	6.50896	6.57427	5.5235	5.87149	13.1641	4.70015	17.4641	8.90211	13.1272	19.7981	7.16572	20.2131	16.4338	4.88861	9.11591	8.89791
18.2604	6.91584	5.96103	20.1119	11.7041	12.5842	22.5578	6.31293	6.4086	5.3584	5.6228	13.1394	4.60713	17.4696	8.5169	12.819	19.5753	6.91756	19.9599	16.1855	4.73503	9.05737	8.61525
18.2584	6.72101	5.73298	19.776	11.4165	12.4267	22.495	6.11794	6.24788	5.20489	5.37419	13.1278	4.51713	17.4868	8.14144	12.515	19.3438	6.6772	19.7111	15.9538	4.59929	9.00951	8.34454
18.2627	6.54366	5.5199	19.4512	11.1305	12.2762	22.4397	5.92542	6.09205	5.06251	5.12808	13.1286	4.42998	17.5161	7.77697	12.2151	19.103	6.44551	19.467	15.7379	4.4821	8.97252	8.08608
18.2733	6.38479	5.3251	19.1374	10.8467	12.1336	22.3915	5.73686	5.94103	4.93068	4.88731	13.1413	4.34564	17.5576	7.42487	11.9193	18.8524	6.2233	19.2283	15.5367	4.3841	8.9467	7.84018
18.2899	6.24547	5.15202	18.8344	10.566	11.9994	22.3499	5.55372	5.79461	4.80876	4.65506	13.1649	4.26431	17.6111	7.08667	11.6276	18.5916	6.01137	18.9955	15.3489	4.30588	8.93237	7.60707
18.3121	6.12672	5.00409	18.5421	10.2894	11.8745	22.3143	5.37749	5.65254	4.6962	4.43452	13.1988	4.18631	17.6764	6.76422	11.3398	18.3206	5.81051	18.7694	15.1732	4.248	8.92989	7.38694
18.3397	6.02959	4.88448	18.2602	10.0178	11.7596	22.2842	5.20959	5.5145	4.59239	4.22883	13.2423	4.11206	17.753	6.45956	11.056	18.0395	5.62138	18.5509	15.008	4.211	8.93966	7.17994
18.3724	5.95514	4.7959	17.9887	9.75246	11.6552	22.259	5.05144	5.38008	4.49663	4.04113	13.2947	4.04217	17.8402	6.17492	10.7759	17.7488	5.4445	18.341	14.8517	4.19531	8.96217	6.98636
18.4097	5.90448	4.74057	17.7275	9.49423	11.5621	22.2381	4.90429	5.24878	4.40831	3.8739	13.3553	3.97742	17.9372	5.91268	10.4995	17.449	5.28034	18.1407	14.7024	4.2013	8.99787	6.80645
18.4514	5.87882	4.72	17.4768	9.24402	11.4808	22.2209	4.76932	5.12008	4.32691	3.72895	13.4239	3.91871	18.0431	5.67535	10.2266	17.1412	5.12922	17.9511	14.5585	4.22922	9.04699	6.64042
18.4972	5.87956	4.7347	17.237	9.00266	11.4117	22.2066	4.64751	4.99336	4.25185	3.60735	13.5	3.867	18.1569	5.46535	9.95724	16.8271	4.99137	17.7736	14.4179	4.27923	9.10942	6.4885
18.5469	5.90814	4.78418	17.0084	8.77086	11.3552	22.1945	4.53969	4.86788	4.18245	3.50896	13.5836	3.82321	18.2775	5.28503	9.69148	16.5083	4.86697	17.6092	14.2792	4.35136	9.18491	6.35101
18.6004	5.96613	4.86683	16.7918	8.54911	11.3115	22.1842	4.44662	4.7428	4.11808	3.43262	13.6746	3.78818	18.4037	5.13651	9.42944	16.1874	4.75612	17.459	14.1405	4.44535	9.273	6.22826
18.6573	6.05511	4.98029	16.5878	8.33772	11.2805	22.1748	4.36879	4.61723	4.05831	3.37606	13.7729	3.76272	18.5342	5.02152	9.17145	15.8667	4.65881	17.3239	14.0002	4.56067	9.37274	6.12055
18.7177	6.17655	5.12148	16.3973	8.13691	11.2623	22.1658	4.30635	4.49023	4.00258	3.33566	13.8788	3.74755	18.6679	4.94144	8.91793	15.5494	4.57498	17.2045	13.8567	4.69664	9.48252	6.02805
18.7817	6.33191	5.28627	16.2212	7.94674	11.2564	22.1566	4.25927	4.36082	3.95032	3.30703	13.992	3.74307	18.8035	4.89706	8.66939	15.2385	4.50455	17.1012	13.7088	4.85231	9.60032	5.95098
18.8493	6.52254	5.47025	16.0606	7.76709	11.2624	22.1468	4.22724	4.22799	3.9011	3.28493	14.1126	3.74925	18.9396	4.88859	8.42633	14.9371	4.44744	17.0137	13.5553	5.02635	9.72367	5.88955
18.9204	6.749	5.66909	15.9165	7.59774	11.2798	22.1359	4.20949	4.0907	3.8547	3.26367	14.2404	3.76563	19.075	4.91552	8.18927	14.6485	4.40353	16.9413	13.3953	5.21698	9.84963	5.84384
18.9947	7.01107	5.87838	15.7897	7.43838	11.3078	22.1236	4.20471	3.94785	3.81095	3.23782	14.3748	3.79151	19.208	4.97665	7.9588	14.3755	4.3727	16.8828	13.2283	5.42207	9.9748	5.81371
19.0722	7.30806	6.09372	15.6811	7.2887	11.3456	22.1094	4.21123	3.79835	3.7696	3.20197	14.515	3.8258	19.3371	5.07019	7.7353	14.1208	4.35485	16.8365	13.0541	5.63923	10.0954	5.79889
19.1523	7.63865	6.3113	15.5914	7.1483	11.3922	22.0931	4.22707	3.64128	3.73043	3.15115	14.66	3.86669	19.4609	5.1937	7.51897	13.8865	4.34995	16.7998	12.873	5.86594	10.2075	5.79898
19.2344	7.99967	6.5282	15.5207	7.01685	11.4466	22.0742	4.24968	3.47575	3.6935	3.08231	14.8085	3.91189	19.5773	5.34383	7.30989	13.6743	4.35812	16.77	12.6852	6.10014	10.3068	5.81324
19.3171	8.3865	6.74303	15.4693	6.8941	11.5077	22.0521	4.27616	3.3009	3.65855	2.99343	14.9586	3.95889	19.6841	5.51664	7.108	13.4846	4.37945	16.7435	12.492	6.33976	10.3896	5.84058
19.399	8.79362	6.95516	15.4365	6.77978	11.5742	22.0261	4.30352	3.1159	3.62498	2.88348	15.1082	4.0048	19.7794	5.70784	6.91297	13.3175	4.41391	16.7167	12.2948	6.58254	10.4517	5.87962
19.4783	9.21461	7.16445	15.4216	6.67374	11.645	21.9953	4.32869	2.92007	3.5923	2.7536	15.255	4.04642	19.8611	5.91261	6.72421	13.1722	4.46149	16.6856	12.095	6.82521	10.4895	5.92869
19.5527	9.64114	7.36998	15.4227	6.57593	11.7187	21.9585	4.34861	2.71283	3.55979	2.60661	15.3963	4.0805	19.9273	6.12556	6.54094	13.0471	4.5219	16.6455	11.8947	7.06384	10.4998	5.98564
19.6197	10.0636	7.56987	15.4379	6.4864	11.7943	21.9138	4.36021	2.49386	3.52629	2.44624	15.5287	4.10376	19.9759	6.34091	6.36223	12.9403	4.59438	16.5923	11.6959	7.29451	10.4798	6.048
19.6764	10.4716	7.76219	15.4643	6.40525	11.8705	21.8596	4.36076	2.26302	3.49043	2.27728	15.6491	4.11306	20.0053	6.55277	6.18674	12.849	4.67787	16.5216	11.5006	7.51358	10.427	6.11301
19.7201	10.8546	7.95056	15.4984	6.33249	11.9463	21.7936	4.34782	2.02032	3.45089	2.10529	15.7539	4.10573	20.0145	6.75517	6.01288	12.7704	4.77051	16.4292	11.3108	7.71823	10.3397	6.17766
19.7478	11.2021	8.14655	15.5361	6.26813	12.0208	21.7132	4.31915	1.76592	3.40633	1.93611	15.8395	4.07944	20.0024	6.94213	5.8387	12.7011	4.86963	16.3112	11.1281	7.90577	10.2167	6.2387
19.7569	11.5031	8.36167	15.5726	6.21181	12.0934	21.6159	4.27275	1.50035	3.35522	1.77482	15.9022	4.03224	19.9682	7.10778	5.66194	12.6374	4.97208	16.1644	10.9536	8.07382	10.0574	6.29276
19.7451	11.7471	8.60117	15.6033	6.16303	12.1636	21.4988	4.20684	1.22432	3.29608	1.62552	15.9385	3.96283	19.9113	7.24641	5.48008	12.5756	5.07389	15.9863	10.7876	8.21995	9.86177	6.33657
19.7106	11.9251	8.85218	15.623	6.12118	12.2308	21.3593	4.11992	0.938691	3.22768	1.49165	15.9446	3.87084	19.8312	7.35295	5.29037	12.512	5.17045	15.7756	10.6303	8.34156	9.63036	6.36699
19.6523	12.0304	9.09714	15.6265	6.08484	12.2948	21.195	4.01078	0.644426	3.14872	1.37467	15.9177	3.75648	19.7276	7.42305	5.09016	12.4427	5.25677	15.5316	10.4804	8.43645	9.36449	6.38112
19.5693	12.0574	9.31799	15.6094	6.05214	12.3553	21.0037	3.87831	0.342604	3.05792	1.27375	15.8553	3.62025	19.5999	7.45302	4.87701	12.3652	5.32769	15.255	10.3363	8.50307	9.06596	6.37635
19.4614	12.0019	9.50985	15.5674	6.02111	12.412	20.7833	3.72173	0.034326	2.95378	1.18679	15.7553	3.46335	19.4478	7.44016	4.64878	12.2772	5.37793	14.9477	10.1957	8.54053	8.73706	6.35057
19.3289	11.863	9.6773	15.4973	5.98941	12.4644	20.5329	3.54085	-0.279411	2.83461	1.11014	15.6164	3.28788	19.2707	7.38286	4.40407	12.1771	5.40263	14.6125	10.0555	8.54836	8.38057	6.30218
19.1729	11.6428	9.82515	15.3964	5.95424	12.5118	20.252	3.33588	-0.597694	2.69856	1.03861	15.4379	3.09606	19.0683	7.28052	4.1424	12.0643	5.39803	14.2529	9.91238	8.52651	7.99982	6.23003
18.9964	11.3452	9.95294	15.2634	5.91248	12.5532	19.9404	3.10745	-0.919706	2.54332	0.965741	15.2205	2.89024	18.8405	7.13385	3.86375	11.9384	5.36097	13.8734	9.76252	8.47541	7.59848	6.1335
18.8034	10.976	10.0523	15.0982	5.86136	12.5876	19.5987	2.8569	-1.24486	2.36627	0.884644	14.9654	2.67307	18.5873	6.94485	3.5691	11.7992	5.289	13.4785	9.60216	8.39576	7.18038	6.0125
18.5987	10.5433	10.1145	14.9014	5.79857	12.6134	19.2288	2.58618	-1.57279	2.16447	0.788891	14.6745	2.4471	18.3087	6.71594	3.26057	11.6465	5.18163	13.0731	9.42787	8.28865	6.74908	5.86727
18.3854	10.0576	10.1337	14.6745	5.7221	12.6293	18.8332	2.29756	-1.90338	1.93509	0.671997	14.3503	2.21449	18.0054	6.45016	2.94074	11.4794	5.03984	12.6617	9.23725	8.1554	6.30801	5.6986
18.1646	9.53008	10.1078	14.4201	5.63032	12.6338	18.4143	1.99363	-2.23657	1.67645	0.528706	13.9961	1.97697	17.6783	6.15135	2.61281	11.2974	4.8657	12.2474	9.02882	7.99748	5.86056	5.50754
17.9369	8.97217	10.0358	14.1417	5.52186	12.6251	17.9751	1.67711	-2.57233	1.38768	0.356204	13.6156	1.73611	17.3282	5.82355	2.28094	11.0996	4.66261	11.8328	8.80129	7.8163	5.41012	5.29523
17.7029	8.3954	9.91822	13.8426	5.39542	12.6014	17.5182	1.35071	-2.91064	1.06794	0.152076	13.2124	1.49345	16.9562	5.47079	1.94951	10.8856	4.43424	11.4202	8.55338	7.61323	4.96008	5.06276
17.463	7.81127	9.75593	13.5262	5.24967	12.561	17.0464	1.01708	-3.25148	0.716382	-0.0860914	12.7902	1.25055	16.5635	5.09714	1.62293	10.6551	4.18426	11.0121	8.2838	7.38968	4.51384	4.81127
17.2177	7.23126	9.54986	13.1956	5.0833	12.5021	16.5623	0.678871	-3.59481	0.332154	-0.36071	12.3525	1.00896	16.1512	4.70664	1.30556	10.4074	3.91633	10.6107	7.99126	7.14703	4.07477	4.54187
16.9678	6.66688	9.30091	12.8544	4.89498	12.4228	16.0688	0.33873	-3.94062	-0.0855884	-0.674198	11.9032	0.770247	15.7204	4.30334	1.00179	10.1422	3.63412	10.2184	7.67446	6.88666	3.64628	4.25568
16.7136	6.12962	9.01002	12.5057	4.68339	12.3216	15.5685	-0.000689825	-4.28887	-0.537694	-1.02897	11.4457	0.535956	15.2721	3.8913	0.71602	9.85906	3.34131	9.83766	7.33213	6.60997	3.23175	3.95381
16.4558	5.63098	8.67811	12.1531	4.44721	12.1965	15.0642	-0.336737	-4.63955	-1.02501	-1.42745	10.9837	0.307644	14.8076	3.47457	0.45262	9.55748	3.04155	9.47073	6.96297	6.31835	2.83457	3.63739

## Sheet: Sheet10
Left Hip Joint Angle 23 Healthy
27.3696	27.7479	20.9513	16.1847	13.5243	27.445	23.7718	11.53	21.6493	14.8946	15.7426	21.8215	29.318	22.9889	21.7491	8.10037	35.5252	29.3143	30.1718	15.3209	27.0862	19.7342	33.1124
27.5026	27.6331	21.0148	16.0142	13.6086	27.2803	23.5786	11.3517	21.6128	14.733	15.6245	21.643	29.1107	22.9944	21.8162	7.93265	35.3359	29.4709	30.0334	15.3451	27.0431	19.4701	33.1197
27.6229	27.5055	21.0646	15.8363	13.6899	27.1052	23.3804	11.1705	21.564	14.566	15.4988	21.46	28.9015	22.9841	21.8655	7.75867	35.1274	29.6153	29.8852	15.3534	26.9845	19.1982	33.108
27.7306	27.3654	21.1005	15.6517	13.7687	26.9198	23.1773	10.9869	21.5038	14.3938	15.3657	21.2729	28.6906	22.9583	21.8968	7.5785	34.9001	29.7474	29.7275	15.3459	26.9105	18.9189	33.0775
27.8256	27.2132	21.1226	15.461	13.8453	26.7242	22.9693	10.8014	21.433	14.2166	15.225	21.0825	28.478	22.9174	21.9099	7.3922	34.6542	29.867	29.5608	15.3222	26.8214	18.6328	33.0282
27.9078	27.0491	21.1305	15.2651	13.9201	26.5185	22.7566	10.6144	21.3524	14.0348	15.0769	20.8895	28.264	22.8616	21.9046	7.19984	34.3901	29.9738	29.3854	15.2824	26.7175	18.3404	32.9602
27.9772	26.8735	21.1243	15.0645	13.9934	26.3028	22.5394	10.4263	21.2629	13.8484	14.9214	20.6943	28.0486	22.7911	21.8809	7.00151	34.1081	30.0677	29.2019	15.2262	26.5989	18.0423	32.8735
28.0339	26.6867	21.1038	14.8602	14.0655	26.0774	22.3177	10.2377	21.1652	13.6579	14.7584	20.4977	27.832	22.7064	21.8385	6.79725	33.8086	30.1486	29.0105	15.1536	26.4659	17.7389	32.7682
28.0781	26.4889	21.0689	14.6525	14.137	25.8422	22.0917	10.049	21.0601	13.4633	14.5882	20.3003	27.6144	22.6076	21.7776	6.58712	33.4919	30.2163	28.8118	15.0645	26.3186	17.4308	32.6443
28.1099	26.2806	21.0196	14.442	14.208	25.5976	21.8615	9.86083	20.9478	13.2647	14.4105	20.1029	27.3958	22.4952	21.698	6.37117	33.1585	30.2706	28.6062	14.9589	26.1571	17.1187	32.5016
28.1295	26.062	20.9559	14.2288	14.2788	25.3436	21.6272	9.67362	20.8288	13.0623	14.2255	19.9061	27.1765	22.3695	21.5999	6.14955	32.8092	30.3115	28.3941	14.837	25.9815	16.8028	32.3402
28.1369	25.8335	20.8779	14.0132	14.3499	25.0804	21.3891	9.48789	20.7031	12.856	14.033	19.7104	26.9565	22.2309	21.4835	5.9225	32.4444	30.3388	28.176	14.699	25.7918	16.4838	32.1599
28.1324	25.5954	20.786	13.7954	14.4213	24.8081	21.1472	9.30415	20.5708	12.6459	13.8332	19.5164	26.7359	22.0799	21.3492	5.69028	32.0649	30.3526	27.9525	14.545	25.5877	16.1622	31.9605
28.1158	25.3482	20.6805	13.5752	14.4933	24.5269	20.902	9.12281	20.4318	12.4318	13.6262	19.3246	26.5149	21.9168	21.1972	5.45332	31.6715	30.353	27.724	14.3754	25.3692	15.8383	31.7421
28.0873	25.0923	20.5616	13.3528	14.5658	24.2369	20.6537	8.94428	20.2858	12.2137	13.4119	19.1356	26.2934	21.742	21.0284	5.21214	31.2648	30.3401	27.4909	14.1906	25.1361	15.5126	31.5046
28.0468	24.8282	20.43	13.1281	14.6391	23.9385	20.4026	8.769	20.1326	11.9916	13.1906	18.9497	26.0715	21.5559	20.8433	4.96725	30.8458	30.314	27.2538	13.9909	24.8884	15.1855	31.2478
27.9945	24.5565	20.2862	12.9012	14.7129	23.6318	20.1492	8.5973	19.972	11.7653	12.9626	18.7673	25.8492	21.359	20.643	4.71921	30.4153	30.275	27.013	13.7768	24.626	14.8573	30.9718
27.9303	24.2777	20.131	12.672	14.7872	23.3173	19.8937	8.42947	19.804	11.5348	12.7281	18.5887	25.6266	21.1515	20.4284	4.46856	29.974	30.2235	26.7689	13.5489	24.349	14.5285	30.6768
27.8541	23.9924	19.965	12.4405	14.8617	22.9953	19.6366	8.26572	19.6284	11.3002	12.4874	18.4142	25.4035	20.9338	20.2007	4.21581	29.523	30.1595	26.5219	13.3078	24.0574	14.1993	30.363
27.7661	23.7011	19.789	12.207	14.9361	22.6664	19.3782	8.10626	19.4456	11.0613	12.2411	18.2437	25.18	20.7062	19.9612	3.96127	29.0631	30.0835	26.2724	13.0539	23.7516	13.8701	30.0308
27.6662	23.4044	19.6041	11.9714	15.01	22.3311	19.1188	7.95124	19.2559	10.8184	11.9896	18.0771	24.9562	20.4689	19.7111	3.70525	28.5954	29.9956	26.0205	12.788	23.4318	13.5413	29.6806
27.5543	23.1028	19.4109	11.7339	15.0826	21.9901	18.8587	7.80068	19.06	10.5716	11.7334	17.9143	24.7318	20.2223	19.452	3.44798	28.1211	29.8961	25.7667	12.5108	23.0986	13.2131	29.3133
27.4305	22.7968	19.2104	11.4948	15.1535	21.6442	18.5982	7.65457	18.8586	10.3213	11.4732	17.7551	24.5067	19.9664	19.1853	3.18955	27.6412	29.7851	25.5111	12.2228	22.7526	12.8859	28.9295
27.2947	22.4869	19.0034	11.2543	15.2217	21.2942	18.3374	7.51289	18.6525	10.0677	11.2094	17.599	24.281	19.7017	18.9123	2.93005	27.1571	29.6629	25.254	11.9248	22.3947	12.56	28.5306
27.147	22.1737	18.7909	11.0125	15.2865	20.941	18.0767	7.37553	18.4427	9.81146	10.9427	17.4459	24.0543	19.4283	18.6347	2.66964	26.6701	29.5296	24.9957	11.6174	22.0255	12.2355	28.1175
26.9873	21.8574	18.5737	10.7697	15.3471	20.5854	17.8162	7.24233	18.2299	9.55313	10.6738	17.2953	23.8265	19.1465	18.3538	2.40845	26.1816	29.3853	24.7364	11.3013	21.6461	11.9127	27.6918
26.8156	21.5387	18.3528	10.5261	15.4024	20.2286	17.5562	7.11303	18.0153	9.29342	10.4034	17.1469	23.5974	18.8567	18.071	2.14672	25.6932	29.2302	24.4763	10.9772	21.2575	11.5918	27.2552
26.6319	21.2178	18.129	10.282	15.4519	19.8715	17.2971	6.98739	17.7996	9.03307	10.132	17.0004	23.3665	18.5591	17.7874	1.88467	25.2062	29.0647	24.2158	10.6458	20.8606	11.2728	26.8092
26.436	20.8953	17.9033	10.0378	15.4947	19.5151	17.039	6.86505	17.5839	8.77282	9.8604	16.8555	23.1334	18.2543	17.5043	1.62263	24.7221	28.8891	23.9551	10.3078	20.4561	10.9559	26.3558
26.2277	20.5715	17.6764	9.7937	15.5302	19.1605	16.7823	6.74564	17.3689	8.51342	9.58913	16.7117	22.8978	17.9425	17.2226	1.36104	24.2423	28.7038	23.6946	9.96376	20.0451	10.641	25.8971
26.0072	20.2467	17.4495	9.55008	15.558	18.8085	16.5273	6.62873	17.1555	8.25557	9.31887	16.5685	22.6591	17.6242	16.9431	1.1003	23.7681	28.5094	23.4346	9.61446	19.6281	10.3282	25.4351
25.7746	19.9214	17.2233	9.30732	15.5782	18.4601	16.2744	6.51381	16.9447	7.99987	9.05019	16.4254	22.4167	17.3	16.6665	0.840911	23.3009	28.3067	23.1755	9.26063	19.206	10.0174	24.9721
25.53	19.5959	16.9988	9.0658	15.5907	18.1161	16.024	6.40035	16.7372	7.74679	8.78364	16.2819	22.1699	16.9704	16.3934	0.583337	22.8417	28.0967	22.9178	8.90299	18.7793	9.70868	24.5102
25.2739	19.2707	16.7771	8.8259	15.5957	17.7771	15.7763	6.28787	16.5336	7.49678	8.51971	16.1373	21.9183	16.636	16.1243	0.328076	22.3916	27.8801	22.6617	8.54234	18.3486	9.40185	24.0519
25.0071	18.9461	16.559	8.58799	15.5937	17.4438	15.5317	6.17579	16.3346	7.25012	8.2588	15.9912	21.6611	16.2975	15.8596	0.0756161	21.9515	27.6581	22.4076	8.17956	17.9144	9.0969	23.5993
24.7305	18.6223	16.3455	8.35234	15.5852	17.1167	15.2905	6.06357	16.1405	7.007	8.00122	15.8436	21.3977	15.9556	15.5997	-0.173698	21.5223	27.4321	22.156	7.81558	17.477	8.7938	23.1548
24.4454	18.2999	16.1378	8.11923	15.5705	16.7962	15.053	5.95065	15.9516	6.76758	7.74724	15.6944	21.1273	15.6112	15.3451	-0.419604	21.1049	27.2034	21.9071	7.45139	17.0368	8.49249	22.7205
24.153	17.9789	15.9367	7.88884	15.5497	16.4827	14.8194	5.83653	15.7683	6.53199	7.49708	15.544	20.8496	15.2651	15.0964	-0.66183	20.6998	26.9737	21.6614	7.08814	16.5941	8.19296	22.2984
23.8552	17.6597	15.7434	7.6612	15.523	16.1763	14.5899	5.72071	15.5903	6.30032	7.2508	15.3928	20.5639	14.9182	14.8539	-0.900187	20.3078	26.7444	21.419	6.72706	16.149	7.89522	21.8905
23.5537	17.3424	15.5589	7.43636	15.4903	15.8772	14.3648	5.60272	15.4178	6.07266	7.00839	15.2412	20.2699	14.5716	14.6181	-1.13469	19.9294	26.5175	21.1802	6.36945	15.7017	7.59931	21.4984
23.2503	17.0272	15.3839	7.2143	15.4511	15.5855	14.1442	5.4821	15.2506	5.84909	6.76981	15.0895	19.9671	14.2262	14.3895	-1.36536	19.565	26.2947	20.9451	6.01672	15.2523	7.30527	21.1237
22.9471	16.7141	15.2195	6.99488	15.405	15.3014	13.9282	5.35844	15.0882	5.62974	6.53504	14.9381	19.6554	13.883	14.1683	-1.59218	19.2151	26.0778	20.7141	5.67033	14.8011	7.01317	20.7678
22.6462	16.4031	15.0666	6.77789	15.3512	15.0249	13.7169	5.23136	14.9303	5.41469	6.30394	14.7869	19.3345	13.5432	13.9549	-1.81504	18.88	25.8686	20.4872	5.33183	14.3484	6.72313	20.4317
22.3496	16.0943	14.9258	6.56313	15.2891	14.7561	13.5104	5.10052	14.7761	5.20399	6.07635	14.6357	19.0045	13.2079	13.7491	-2.03381	18.5598	25.6686	20.2645	5.00279	13.8946	6.43523	20.1163
22.0596	15.7877	14.7977	6.35046	15.2179	14.4951	13.3088	4.96562	14.6247	4.99765	5.85215	14.4842	18.6653	12.8781	13.5511	-2.24837	18.2548	25.4794	20.0462	4.68475	13.4404	6.14955	19.8222
21.7781	15.4834	14.683	6.13968	15.1368	14.2419	13.1121	4.82632	14.4752	4.79566	5.63122	14.3318	18.3173	12.555	13.3605	-2.45857	17.9648	25.3019	19.8322	4.37922	12.9868	5.8662	19.5499
21.5075	15.1815	14.5821	5.93058	15.0449	13.9966	12.9203	4.68232	14.3261	4.59798	5.41346	14.1778	17.9608	12.2398	13.1769	-2.66414	17.6896	25.1372	19.6228	4.08766	12.5351	5.58528	19.2993
21.2498	14.8823	14.4953	5.72304	14.9416	13.7593	12.7334	4.53345	14.1763	4.40447	5.19888	14.0216	17.5963	11.9336	12.9998	-2.86476	17.4291	24.9856	19.4179	3.81148	12.0868	5.3068	19.0703
21.0072	14.5862	14.4227	5.51701	14.8261	13.5301	12.5515	4.37943	14.0243	4.21488	4.98761	13.8627	17.2243	11.6376	12.8284	-3.06017	17.183	24.8472	19.2175	3.55193	11.6439	5.03074	18.8625
20.7819	14.2938	14.3646	5.31245	14.6976	13.3089	12.3745	4.2199	13.8684	4.02901	4.77984	13.7007	16.8457	11.3529	12.6618	-3.25022	16.9505	24.7218	19.0219	3.31011	11.2089	4.75704	18.675
20.5759	14.0059	14.3208	5.10936	14.5555	13.0959	12.2026	4.05464	13.7073	3.84664	4.57592	13.5352	16.4613	11.0807	12.4989	-3.43471	16.7313	24.609	18.831	3.08704	10.7844	4.48559	18.5069
20.391	13.7235	14.2915	4.9078	14.3992	12.8911	12.0356	3.88344	13.5393	3.66748	4.37631	13.3662	16.0723	10.8218	12.3386	-3.61344	16.5246	24.5079	18.6452	2.88365	10.3734	4.21625	18.3572
20.229	13.4478	14.2764	4.70795	14.2283	12.6945	11.8738	3.70599	13.3632	3.49119	4.18182	13.194	15.6798	10.5772	12.1796	-3.7863	16.3297	24.4174	18.4644	2.70072	9.97911	3.9487	18.2246
20.0914	13.1805	14.2754	4.51005	14.0424	12.506	11.7172	3.52199	13.1777	3.3175	3.99336	13.0189	15.2851	10.3476	12.0205	-3.95317	16.1459	24.3362	18.2891	2.53897	9.60496	3.6826	18.1074
19.9794	12.9232	14.2884	4.31437	13.8413	12.3256	11.566	3.33124	12.9816	3.14621	3.812	12.8415	14.8894	10.1338	11.8599	-4.11393	15.9724	24.2631	18.1196	2.39908	9.25434	3.4176	18.0044
19.894	12.6779	14.3153	4.12132	13.6246	12.1531	11.4202	3.13357	12.7742	2.97713	3.63893	12.6628	14.4943	9.93614	11.6966	-4.26847	15.8083	24.1966	17.9562	2.2818	8.93083	3.15328	17.914
19.8358	12.4466	14.3562	3.93146	13.3923	11.9884	11.2802	2.92879	12.5548	2.81008	3.47563	12.4836	14.101	9.75488	11.5295	-4.41675	15.653	24.1351	17.7995	2.18794	8.63756	2.8892	17.8346
19.8051	12.2312	14.411	3.74548	13.1442	11.8313	11.1463	2.71683	12.323	2.64499	3.32364	12.3051	13.7109	9.59011	11.3577	-4.55875	15.5058	24.0774	17.65	2.11839	8.37756	2.62495	17.7647
19.8019	12.0335	14.48	3.56411	12.8803	11.6817	11.0189	2.49767	12.0785	2.48178	3.18452	12.1284	13.3254	9.44176	11.1806	-4.69447	15.3661	24.022	17.5083	2.07405	8.15356	2.36023	17.7027
19.8256	11.8552	14.5636	3.38823	12.6006	11.5394	10.8985	2.27137	11.8214	2.32049	3.05987	11.9549	12.9458	9.30946	10.9979	-4.82391	15.2336	23.9676	17.3751	2.05598	7.96758	2.09475	17.6477
19.8753	11.6976	14.6625	3.21885	12.305	11.404	10.7855	2.03802	11.5519	2.16139	2.95125	11.786	12.5729	9.19267	10.8098	-4.94719	15.108	23.9131	17.2509	2.06541	7.82115	1.82842	17.5986
19.9498	11.5617	14.7772	3.05702	11.9936	11.2755	10.6807	1.79782	11.2706	2.00477	2.86002	11.6232	12.2077	9.09075	10.6168	-5.06442	14.9892	23.8575	17.1364	2.10359	7.71493	1.5614	17.5547
20.0474	11.4481	14.9087	2.90378	11.6664	11.1536	10.5845	1.55097	10.9782	1.85093	2.78736	11.4682	11.851	9.00291	10.4197	-5.17581	14.8772	23.7997	17.0321	2.17154	7.64873	1.29401	17.5158
20.1659	11.3572	15.0578	2.76019	11.3235	11.0384	10.4978	1.29778	10.6759	1.70062	2.73413	11.3226	11.5033	8.92823	10.2198	-5.28154	14.7721	23.7391	16.9385	2.27015	7.62147	1.02671	17.4822
20.3029	11.2888	15.2255	2.62722	10.9652	10.9295	10.421	1.03851	10.3652	1.5549	2.70086	11.1885	11.1648	8.86576	10.0187	-5.38175	14.6744	23.6749	16.8559	2.40013	7.63087	0.760321	17.4547
20.4554	11.2423	15.4123	2.50576	10.5915	10.8268	10.3549	0.773481	10.0477	1.41486	2.68764	11.0676	10.8355	8.81462	9.81808	-5.47676	14.5846	23.6066	16.7844	2.56194	7.67381	0.496142	17.4343
20.6201	11.2171	15.6188	2.39647	10.2025	10.73	10.3001	0.503159	9.7252	1.28179	2.69402	10.9618	10.5155	8.77389	9.62016	-5.56703	14.5034	23.5337	16.724	2.75525	7.74632	0.235692	17.423
20.7935	11.2118	15.845	2.2998	9.79806	10.6389	10.2573	0.228057	9.39988	1.15719	2.71917	10.8727	10.2044	8.74269	9.42711	-5.65299	14.4314	23.456	16.6743	2.97897	7.84331	-0.0193534	17.4231
20.9715	11.2251	16.0902	2.21597	9.3784	10.5528	10.2271	-0.051258	9.07405	1.04257	2.76194	10.8019	9.90177	8.72024	9.24119	-5.73512	14.3698	23.3731	16.6351	3.23143	7.9592	-0.26693	17.4371
21.1498	11.255	16.353	2.14492	8.94352	10.4712	10.21	-0.334023	8.75018	0.939264	2.82076	10.7505	9.60703	8.70589	9.06468	-5.81426	14.3197	23.285	16.6056	3.51033	8.08812	-0.504423	17.4682
21.3243	11.2998	16.6314	2.08621	8.49354	10.3932	10.2067	-0.619257	8.43096	0.848143	2.89344	10.7193	9.31955	8.69891	8.89975	-5.89132	14.2819	23.1917	16.5849	3.81227	8.22367	-0.728992	17.5196
21.4905	11.3576	16.9227	2.03917	8.02855	10.3176	10.2175	-0.90583	8.11925	0.769748	2.97773	10.7085	9.03863	8.69847	8.74819	-5.96719	14.2574	23.0933	16.5718	4.13281	8.35937	-0.93766	17.5943
21.6441	11.4265	17.2233	2.00278	7.54949	10.2433	10.2427	-1.19248	7.81792	0.704104	3.07137	10.718	8.76358	8.70381	8.61153	-6.04296	14.247	22.9898	16.5652	4.46685	8.48911	-1.12733	17.695
21.781	11.505	17.529	1.97573	7.05741	10.1687	10.2825	-1.47781	7.52971	0.650315	3.17186	10.7472	8.49377	8.71407	8.49091	-6.11981	14.2512	22.8813	16.5636	4.80868	8.60731	-1.29481	17.824
21.8975	11.5917	17.8355	1.95648	6.55362	10.092	10.3367	-1.76041	7.25723	0.607022	3.2764	10.7947	8.22863	8.72822	8.38664	-6.1989	14.2702	22.7677	16.5654	5.1521	8.70872	-1.43696	17.9826
21.9899	11.6855	18.1385	1.94325	6.04032	10.0116	10.4048	-2.0389	7.00249	0.572528	3.38217	10.8587	7.96767	8.74502	8.29844	-6.28131	14.3032	22.6487	16.5691	5.49027	8.78897	-1.55083	18.1707
22.0552	11.7854	18.4336	1.93407	5.51995	9.92561	10.4859	-2.31205	6.76683	0.544682	3.48663	10.9369	7.71045	8.76314	8.22524	-6.36824	14.3491	22.5242	16.5731	5.81619	8.84491	-1.63383	18.3871
22.0911	11.8898	18.7166	1.92693	4.99511	9.83202	10.5788	-2.57893	6.55115	0.521092	3.58731	11.0265	7.45669	8.78123	8.16503	-6.46089	14.4062	22.3934	16.5756	6.1231	8.87444	-1.68425	18.6291
22.0956	11.9974	18.9836	1.91978	4.46858	9.72903	10.6818	-2.83896	6.3552	0.499523	3.68165	11.1243	7.2063	8.79785	8.11492	-6.56038	14.4719	22.2555	16.5752	6.40477	8.87637	-1.70111	18.8926
22.0676	12.1061	19.2312	1.91062	3.9432	9.6149	10.7927	-3.09186	6.17795	0.478168	3.76702	11.2266	6.95929	8.81136	8.07112	-6.66787	14.5429	22.1097	16.5704	6.65527	8.85053	-1.6842	19.1721
22.0067	12.213	19.4563	1.89759	3.4211	9.48791	10.9091	-3.33788	6.01806	0.455689	3.84094	11.3295	6.71575	8.82017	8.02923	-6.7845	14.6153	21.9547	16.5599	6.86942	8.79778	-1.63407	19.4608
21.9133	12.3142	19.6559	1.87897	2.90396	9.34647	11.0279	-3.57771	5.87309	0.431162	3.90123	11.4292	6.47578	8.82286	7.98437	-6.91139	14.6848	21.7892	16.5423	7.04321	8.71947	-1.55272	19.7516
21.7888	12.4052	19.8269	1.85327	2.393	9.18913	11.1461	-3.81237	5.73996	0.40398	3.94601	11.5216	6.23959	8.81802	7.9315	-7.04939	14.7469	21.6119	16.5166	7.17379	8.61704	-1.4433	20.0365
21.635	12.481	19.9667	1.81933	1.88895	9.01467	11.2601	-4.04316	5.6156	0.373932	3.9734	11.6029	6.00749	8.80408	7.86556	-7.19922	14.7965	21.4211	16.4818	7.25935	8.49201	-1.30986	20.3073
21.4539	12.5364	20.0724	1.77612	1.39154	8.82215	11.3664	-4.27164	5.49639	0.341252	3.98154	11.6695	5.77983	8.77948	7.78203	-7.36138	14.829	21.2152	16.4372	7.29935	8.34554	-1.15731	20.556
21.2484	12.5658	20.1412	1.72287	0.900445	8.61077	11.4615	-4.49955	5.37842	0.306172	3.96875	11.7185	5.55683	8.74275	7.67721	-7.53596	14.8399	20.9924	16.3821	7.29444	8.178	-0.991376	20.7754
21.0208	12.5642	20.1703	1.65909	0.415653	8.37984	11.5418	-4.72865	5.25772	0.2683	3.9339	11.7473	5.3386	8.69236	7.54817	-7.72289	14.8251	20.751	16.3157	7.24614	7.9893	-0.818347	20.9588
20.7731	12.5279	20.1575	1.58441	-0.0635428	8.12915	11.6035	-4.96056	5.13047	0.226816	3.87617	11.754	5.12525	8.62677	7.39316	-7.92181	14.781	20.4893	16.2375	7.15704	7.77862	-0.645126	21.1002
20.5073	12.4537	20.1012	1.49859	-0.53755	7.859	11.6434	-5.19708	4.99295	0.180726	3.79482	11.7374	4.91681	8.54426	7.21141	-8.13187	14.7052	20.2055	16.1469	7.03053	7.54438	-0.478766	21.1952
20.2249	12.3402	19.9999	1.40157	-1.00617	7.56985	11.6585	-5.43985	4.84168	0.128527	3.68907	11.6971	4.71308	8.44299	7.00336	-8.35218	14.5959	19.8979	16.0437	6.87031	7.28489	-0.325381	21.2407
19.9268	12.1872	19.8533	1.2934	-1.46966	7.26238	11.646	-5.69025	4.67327	0.0677575	3.55872	11.6332	4.5137	8.32161	6.77033	-8.5816	14.4523	19.565	15.9271	6.68019	6.99837	-0.190036	21.2349
19.6136	11.9962	19.6619	1.17419	-1.92833	6.93791	11.6037	-5.9495	4.48495	-0.0046489	3.40408	11.5462	4.31829	8.17941	6.51409	-8.81854	14.275	19.2058	15.797	6.46389	6.68328	-0.0771643	21.1776
19.2863	11.7702	19.4279	1.0443	-2.38172	6.59833	11.53	-6.21852	4.27491	-0.0914875	3.22572	11.437	4.12647	8.016	6.23702	-9.06125	14.0662	18.8201	15.6528	6.22458	6.33874	0.00940961	21.0698
18.9453	11.5132	19.1538	0.904234	-2.82916	6.24562	11.4233	-6.49798	4.04186	-0.195217	3.02419	11.3064	3.93787	7.83106	5.94152	-9.30792	13.8284	18.4077	15.4943	5.9653	5.96545	0.065984	20.914
18.5914	11.2301	18.8423	0.754512	-3.27053	5.88175	11.2821	-6.78853	3.78506	-0.318266	2.80004	11.1554	3.7521	7.62426	5.62975	-9.55677	13.5639	17.9688	15.3211	5.68906	5.56513	0.0888571	20.7127
18.2257	10.9259	18.4964	0.595666	-3.70573	5.50871	11.1051	-7.09079	3.50382	-0.463067	2.55384	10.985	3.5688	7.39526	5.30373	-9.80599	13.2753	17.5033	15.1329	5.39891	5.1395	0.0743268	20.4688
17.8492	10.6055	18.1187	0.428223	-4.13471	5.12849	10.8906	-7.40542	3.19746	-0.63205	2.28615	10.7962	3.38759	7.14374	4.9655	-10.0538	12.965	17.0113	14.9294	5.09786	4.69029	0.0186912	20.1848
17.463	10.2739	17.712	0.252709	-4.5574	4.74307	10.6373	-7.73305	2.86532	-0.827645	1.99751	10.59	3.20808	6.86936	4.61707	-10.2984	12.6354	16.4929	14.7102	4.78894	4.21923	-0.0817518	19.8637
17.0683	9.93588	17.2792	0.0696523	-4.97372	4.35442	10.3436	-8.07433	2.50669	-1.05228	1.6885	10.3673	3.0299	6.57179	4.26047	-10.538	12.289	15.9479	14.475	4.47519	3.72805	-0.230704	19.508
16.666	9.59652	16.8231	-0.12042	-5.38361	3.96454	10.0082	-8.4299	2.12091	-1.3084	1.35967	10.129	2.85267	6.2507	3.89774	-10.7708	11.9283	15.3766	14.2234	4.15963	3.21847	-0.431868	19.1206

[truncated: 2 more sheets: Sheet11, Sheet12]
