# Supplementary material for: Inter-Segmental Coordination Pattern in Patients with Anterior Cruciate Ligament Deficiency during a Single-Step Descent
Source: PLoS One. 2016 Feb 22;11(2):e0149837. doi: 10.1371/journal.pone.0149837 (PMC4762765; doi:10.1371/journal.pone.0149837)
Supplement: S3 Data — (XLSX) [file pone.0149837.s003.xlsx]

## Sheet: Sheet1
-29.8075	Left Foot healthy
-29.8472	The first 2000 numbers are for the first subject, comprising 20 repetitions, each 100 frames and so on.
-29.887
-29.9241
-29.9556
-29.9784
-29.9896
-29.9864
-29.966
-29.927
-29.8685
-29.7898
-29.6902
-29.5698
-29.4286
-29.2668
-29.0852
-28.8851
-28.668
-28.4357
-28.1919
-27.9405
-27.6854
-27.4312
-27.1826
-26.9446
-26.7221
-26.5193
-26.3407
-26.1904
-26.0723
-25.9901
-25.9474
-25.9476
-25.9934
-26.0868
-26.2299
-26.4239
-26.6674
-26.9592
-27.2975
-27.6775
-28.0926
-28.5362
-28.9996
-29.4694
-29.9311
-30.3702
-30.7685
-31.1047
-31.3573
-31.5064
-31.5369
-31.4351
-31.1876
-30.7906
-30.2523
-29.5814
-28.7884
-27.8937
-26.9216
-25.8964
-24.8411
-23.7765
-22.7231
-21.7004
-20.7203
-19.79
-18.9166
-18.1054
-17.3562
-16.6683
-16.0407
-15.4721
-14.9612
-14.5065
-14.1065
-13.7597
-13.4644
-13.2189
-13.0201
-12.863
-12.7425
-12.6534
-12.5897
-12.5452
-12.5136
-12.49
-12.4723
-12.4582
-12.4458
-12.4347
-12.4254
-12.4184
-12.4142
-12.4131
-12.4157
-12.4225
-12.434
-12.4505
-32.7152
-32.4168
-32.0923
-31.7464
-31.3836
-31.0086
-30.6261
-30.2407
-29.8575
-29.4814
-29.1176
-28.7714
-28.448
-28.1525
-27.8899
-27.6647
-27.4805
-27.3404
-27.2464
-27.1982
-27.1955
-27.2357
-27.3145
-27.4274
-27.5677
-27.728
-27.9006
-28.077
-28.2485
-28.4068
-28.5444
-28.6539
-28.7293
-28.7665
-28.7616
-28.7142
-28.6262
-28.5003
-28.3448
-28.1699
-27.9864
-27.8086
-27.6508
-27.5267
-27.449
-27.4299
-27.4793
-27.6049
-27.8137
-28.1081
-28.4883
-28.9524
-29.4912
-30.0933
-30.7438
-31.4195
-32.0962
-32.7443
-33.3274
-33.809
-34.1519
-34.3184
-34.274
-34
-33.4835
-32.7197
-31.7267
-30.5267
-29.1508
-27.643
-26.0489
-24.4141
-22.7843
-21.2036
-19.7018
-18.3015
-17.0215
-15.8651
-14.8313
-13.9177
-13.1186
-12.4279
-11.841
-11.3553
-10.9679
-10.674
-10.4674
-10.3408
-10.2822
-10.2777
-10.3138
-10.3773
-10.4552
-10.5377
-10.6197
-10.6965
-10.7633
-10.8154
-10.8481
-10.8566
-28.6188
-28.6034
-28.5544
-28.4735
-28.3625
-28.2233
-28.0576
-27.869
-27.6629
-27.4449
-27.222
-27.0024
-26.7939
-26.6043
-26.4412
-26.3106
-26.2147
-26.1547
-26.1296
-26.1349
-26.1656
-26.2154
-26.2772
-26.3434
-26.4067
-26.4598
-26.4957
-26.5095
-26.4966
-26.4542
-26.3826
-26.2825
-26.1564
-26.0089
-25.8449
-25.6707
-25.4938
-25.3216
-25.1622
-25.0235
-24.9135
-24.8387
-24.8055
-24.8196
-24.8859
-25.0093
-25.1933
-25.4402
-25.7517
-26.123
-26.5462
-27.0105
-27.493
-27.968
-28.4059
-28.77
-29.0225
-29.1309
-29.0682
-28.8095
-28.3475
-27.6861
-26.8331
-25.8146
-24.6635
-23.4161
-22.118
-20.8167
-19.5557
-18.3719
-17.3009
-16.363
-15.5652
-14.9123
-14.3963
-14.0027
-13.7161
-13.5171
-13.3854
-13.3022
-13.2519
-13.2195
-13.1951
-13.1747
-13.155
-13.1353
-13.1166
-13.0998
-13.0848
-13.0711
-13.0585
-13.0474
-13.0385
-13.0324
-13.0307
-13.0347
-13.046
-13.0659
-13.0959
-13.1374
-28.9061
-28.564
-28.2088
-27.8448
-27.4767
-27.109
-26.7461
-26.3925
-26.0509
-25.724
-25.414
-25.1217
-24.847
-24.5899
-24.3492
-24.1234
-23.911
-23.7109
-23.5222
-23.3442
-23.1771
-23.0215
-22.8781
-22.7477
-22.6309
-22.5287
-22.4413
-22.3686
-22.3107
-22.2677
-22.2396
-22.2268
-22.2295
-22.2483
-22.2839
-22.3366
-22.4063
-22.4934
-22.5984
-22.722
-22.8651
-23.0289
-23.2145
-23.4233
-23.6548
-23.9076
-24.1799
-24.468
-24.7666
-25.0703
-25.3715
-25.6608
-25.9288
-26.1639
-26.3528
-26.4819
-26.5387
-26.5117
-26.3894
-26.1639
-25.8315
-25.3887
-24.8358
-24.1781
-23.4211
-22.5752
-21.6575
-20.6856
-19.6799
-18.6649
-17.6655
-16.7034
-15.7957
-14.9588
-14.2046
-13.5368
-12.9582
-12.4689
-12.0643
-11.7389
-11.4861
-11.2971
-11.1627
-11.0739
-11.0214
-10.9963
-10.9903
-10.9976
-11.0128
-11.0311
-11.0505
-11.0692
-11.0858
-11.1003
-11.1129
-11.1237
-11.133
-11.1409
-11.1477
-11.1534
-24.745
-24.5964
-24.4808
-24.4076
-24.386
-24.4256
-24.5354
-24.7193
-24.9748
-25.2987
-25.6817
-26.1105
-26.5711
-27.0459
-27.5158
-27.9628
-28.3714
-28.7269
-29.0195
-29.247
-29.4083
-29.5087
-29.5584
-29.5679
-29.5491
-29.5137
-29.4731
-29.4349
-29.4058
-29.391
-29.3922
-29.4106
-29.4461
-29.4974
-29.5627
-29.6403
-29.7283
-29.8249
-29.9294
-30.0411
-30.1605
-30.29
-30.4326
-30.5925
-30.7756
-30.9884
-31.2361
-31.5236
-31.8549
-32.2304
-32.6485
-33.1069
-33.6007
-34.1245
-34.6717
-35.234
-35.8026
-36.3646
-36.9018
-37.3955
-37.8192
-38.1422
-38.3335
-38.3623
-38.198
-37.8158
-37.2084
-36.3718
-35.3158
-34.0721
-32.6744
-31.1634
-29.5861
-27.9884
-26.407
-24.8742
-23.4193
-22.059
-20.8073
-19.6748
-18.6662
-17.7851
-17.0324
-16.4057
-15.9022
-15.5144
-15.2317
-15.043
-14.9326
-14.8837
-14.8798
-14.9054
-14.9456
-14.9891
-15.0309
-15.0664
-15.0909
-15.1
-15.0888
-15.053
-38.3335
-38.5578
-38.7952
-39.0417
-39.2935
-39.5468
-39.7978
-40.0428
-40.2779
-40.4998
-40.7049
-40.8905
-41.0548
-41.1958
-41.3118
-41.4018
-41.4643
-41.4987
-41.5048
-41.4825
-41.4319
-41.354
-41.2495
-41.1196
-40.9653
-40.788
-40.5889
-40.369
-40.1296
-39.8716
-39.5961
-39.3042
-38.9971
-38.6771
-38.3474
-38.0111
-37.6734
-37.3402
-37.018
-36.7124
-36.429
-36.1731
-35.9484
-35.756
-35.5972
-35.4724
-35.3815
-35.3244
-35.3007
-35.3097
-35.3508
-35.422
-35.5152
-35.6209
-35.7278
-35.8155
-35.8599
-35.8368
-35.7205
-35.4844
-35.103
-34.5623
-33.8568
-32.982
-31.9487
-30.7835
-29.5139
-28.1721
-26.7977
-25.4309
-24.1066
-22.8499
-21.6848
-20.6301
-19.6897
-18.865
-18.1556
-17.5538
-17.0503
-16.6356
-16.3005
-16.0357
-15.8324
-15.6825
-15.579
-15.5146
-15.4826
-15.4764
-15.4896
-15.5164
-15.5524
-15.5928
-15.6346
-15.6769
-15.7188
-15.7597
-15.7988
-15.8352
-15.8683
-15.8972
-36.6755
-36.1854
-35.6851
-35.1777
-34.6661
-34.1534
-33.6424
-33.136
-32.6368
-32.1464
-31.6668
-31.1995
-30.7459
-30.3072
-29.8847
-29.4795
-29.0924
-28.7242
-28.3751
-28.0444
-27.7319
-27.4363
-27.156
-26.8896
-26.6352
-26.391
-26.1553
-25.9263
-25.7028
-25.4838
-25.2682
-25.0568
-24.8504
-24.6502
-24.4588
-24.2793
-24.1151
-23.9701
-23.8487
-23.7556
-23.6955
-23.674
-23.6965
-23.7684
-23.8939
-24.0773
-24.3221
-24.6284
-24.9951
-25.4204
-25.8984
-26.4201
-26.9762
-27.5536
-28.134
-28.6988
-29.228
-29.6975
-30.0831
-30.3613
-30.5151
-30.5288
-30.3886
-30.0934
-29.6503
-29.0663
-28.3571
-27.5467
-26.6594
-25.7202
-24.7544
-23.7876
-22.8431
-21.9365
-21.0819
-20.2917
-19.5695
-18.9149
-18.327
-17.8009
-17.3287
-16.9021
-16.5136
-16.1568
-15.8253
-15.5141
-15.2216
-14.9469
-14.6896
-14.4516
-14.2358
-14.0448
-13.8805
-13.7439
-13.6358
-13.5574
-13.5097
-13.4936
-13.5102
-13.5604
-34.8157
-34.5943
-34.3226
-34.0102
-33.6666
-33.3012
-32.9235
-32.5416
-32.161
-31.7871
-31.4255
-31.0821
-30.7631
-30.4733
-30.2173
-29.9991
-29.8202
-29.6806
-29.5801
-29.5156
-29.4835
-29.4796
-29.499
-29.5367
-29.5881
-29.6501
-29.7198
-29.7956
-29.8776
-29.9663
-30.0625
-30.1674
-30.2822
-30.4077
-30.5439
-30.6909
-30.8485
-31.0161
-31.1932
-31.3803
-31.5781
-31.7878
-32.0124
-32.2557
-32.5217
-32.8156
-33.143
-33.5079
-33.9123
-34.3577
-34.8418
-35.3575
-35.8973
-36.4472
-36.9884
-37.501
-37.9576
-38.3264
-38.5754
-38.6727
-38.5861
-38.2882
-37.7706
-37.0295
-36.0706
-34.9241
-33.6238
-32.2081
-30.7227
-29.2139
-27.7219
-26.2797
-24.9195
-23.6608
-22.5129
-21.4841
-20.5723
-19.7701
-19.0696
-18.4624
-17.9394
-17.4925
-17.1175
-16.8108
-16.5693
-16.3902
-16.2709
-16.2071
-16.1919
-16.2179
-16.2767
-16.3584
-16.4534
-16.5548
-16.658
-16.7587
-16.8523
-16.9345
-17.0007
-17.0465
-34.1249
-33.6943
-33.2355
-32.7517
-32.2463
-31.7228
-31.1844
-30.6352
-30.0808
-29.5273
-28.9809
-28.4491
-27.9395
-27.4597
-27.0181
-26.6227
-26.2803
-25.9944
-25.7684
-25.6026
-25.4927
-25.4339
-25.4199
-25.4424
-25.493
-25.564
-25.6491
-25.7418
-25.8376
-25.9335
-26.027
-26.1163
-26.2008
-26.2798
-26.353
-26.42
-26.4808
-26.5356
-26.5849
-26.6296
-26.6733
-26.7208
-26.7777
-26.8544
-26.9633
-27.1167
-27.3283
-27.612
-27.9803
-28.4389
-28.9916
-29.6398
-30.3744
-31.1837
-32.0532
-32.9588
-33.8746
-34.7715
-35.6127
-36.3596
-36.9745
-37.4204
-37.6606
-37.6678
-37.4327
-36.9489
-36.2229
-35.2839
-34.1637
-32.8993
-31.5358
-30.1186
-28.6881
-27.2777
-25.9201
-24.6382
-23.4437
-22.3476
-21.3541
-20.461
-19.6657
-18.9644
-18.3524
-17.825
-17.3769
-17.0031
-16.6981
-16.4552
-16.2667
-16.1249
-16.0221
-15.95
-15.9011
-15.8702
-15.8533
-15.8465
-15.8457
-15.847
-15.8462
-15.8395
-37.1958
-37.0401
-36.9247
-36.8466
-36.8025
-36.7893
-36.8038
-36.8412
-36.8935
-36.9527
-37.0092
-37.0515
-37.0681
-37.0485
-36.9825
-36.8606
-36.6778
-36.4318
-36.121
-35.7486
-35.3196
-34.8402
-34.3204
-33.771
-33.2045
-32.637
-32.0853
-31.5665
-31.0986
-30.6997
-30.3849
-30.1663
-30.0552
-30.0577
-30.1756
-30.4099
-30.7559
-31.2058
-31.7506
-32.3741
-33.0572
-33.7783
-34.5059
-35.2059
-35.8422
-36.3737
-36.7585
-36.9603
-36.9528
-36.7111
-36.2279
-35.5164
-34.5923
-33.4876
-32.2484
-30.921
-29.5514
-28.1858
-26.8678
-25.6269
-24.4875
-23.4699
-22.5793
-21.8169
-21.1811
-20.6622
-20.2491
-19.9303
-19.6926
-19.5229
-19.4082
-19.3359
-19.2932
-19.2689
-19.2526
-19.2344
-19.2088
-19.1725
-19.1229
-19.0613
-18.9902
-18.9126
-18.8316
-18.7509
-18.6737
-18.6033
-18.5428
-18.4953
-18.4633
-18.4492
-18.4551
-18.482
-18.5311
-18.6031
-18.6984
-18.8173
-18.9602
-19.1276
-19.3197
-19.537
-28.0484
-28.0233
-28.0017
-27.9851
-27.9748
-27.9725
-27.9794
-27.9971
-28.027
-28.0706
-28.1293
-28.2031
-28.2901
-28.388
-28.4939
-28.6028
-28.7096
-28.8091
-28.8977
-28.9721
-29.0295
-29.0695
-29.0938
-29.1041
-29.1027
-29.0925
-29.0766
-29.0577
-29.0376
-29.0177
-28.9999
-28.9857
-28.9772
-28.9762
-28.9867
-29.0135
-29.0615
-29.1367
-29.2462
-29.3968
-29.5947
-29.844
-30.1487
-30.5114
-30.929
-31.3976
-31.912
-32.4584
-33.0196
-33.5781
-34.1085
-34.5798
-34.9608
-35.2218
-35.3343
-35.2702
-35.0089
-34.5492
-33.8927
-33.0453
-32.0345
-30.8941
-29.6583
-28.3644
-27.0517
-25.7591
-24.5171
-23.3478
-22.2726
-21.3066
-20.4523
-19.7106
-19.0808
-18.5543
-18.1211
-17.7709
-17.4918
-17.2711
-17.0964
-16.9569
-16.8429
-16.7451
-16.6565
-16.5738
-16.4941
-16.4153
-16.3383
-16.2645
-16.1951
-16.1322
-16.0781
-16.0348
-16.0047
-15.9902
-15.9936
-16.0173
-16.0636
-16.1348
-16.2335
-16.3618
-28.2827
-27.9763
-27.6435
-27.2862
-26.9062
-26.5054
-26.0856
-25.6489
-25.2004
-24.7477
-24.2987
-23.8607
-23.4404
-23.0444
-22.6784
-22.3449
-22.0457
-21.7824
-21.5538
-21.3575
-21.1914
-21.0522
-20.9363
-20.8398
-20.7594
-20.6918
-20.6339
-20.5831
-20.5384
-20.499
-20.4645
-20.4363
-20.4165
-20.4073
-20.4124
-20.4362
-20.4834
-20.5589
-20.6684
-20.8174
-21.0111
-21.2534
-21.5483
-21.8991
-22.3065
-22.7709
-23.2921
-23.8672
-24.4922
-25.163
-25.8726
-26.6119
-27.3718
-28.1406
-28.9031
-29.6436
-30.3453
-30.9879
-31.5507
-32.0133
-32.3576
-32.5663
-32.6229
-32.5201
-32.2557
-31.828
-31.2433
-30.5164
-29.6622
-28.6993
-27.6523
-26.5467
-25.408
-24.2622
-23.1354
-22.0529
-21.0329
-20.0905
-19.2404
-18.4894
-17.8385
-17.288
-16.8352
-16.4723
-16.1911
-15.9828
-15.8374
-15.7444
-15.6937
-15.6763
-15.6841
-15.7091
-15.7462
-15.7925
-15.845
-15.9007
-15.9567
-16.0099
-16.0575
-16.0964
-35.4665
-35.1847
-34.9043
-34.6244
-34.3441
-34.0624
-33.7784
-33.4911
-33.1995
-32.9023
-32.5983
-32.2863
-31.967
-31.6422
-31.3138
-30.9846
-30.6592
-30.3424
-30.0389
-29.7533
-29.49
-29.2535
-29.0473
-28.8738
-28.7349
-28.6326
-28.5674
-28.5395
-28.5487
-28.5949
-28.6773
-28.7952
-28.9479
-29.1353
-29.357
-29.6131
-29.9035
-30.2282
-30.5876
-30.9811
-31.4069
-31.8628
-32.3464
-32.853
-33.3759
-33.9084
-34.4428
-34.9686
-35.4746
-35.9497
-36.3796
-36.7485
-37.0407
-37.2398
-37.329
-37.2909
-37.1097
-36.7775
-36.2897
-35.642
-34.8388
-33.8965
-32.8324
-31.6651
-30.4193
-29.122
-27.7998
-26.4763
-25.1719
-23.9067
-22.6991
-21.5601
-20.4992
-19.5257
-18.6441
-17.8551
-17.1592
-16.5557
-16.0406
-15.6092
-15.2566
-14.9772
-14.7641
-14.611
-14.5112
-14.4588
-14.4475
-14.4715
-14.5267
-14.61
-14.7182
-14.8494
-15.0031
-15.1793
-15.3777
-15.5982
-15.8407
-16.1049
-16.3907
-16.6979
-26.5963
-26.3204
-26.0817
-25.8804
-25.717
-25.5918
-25.5054
-25.4578
-25.4475
-25.4707
-25.5238
-25.6032
-25.7052
-25.8261
-25.9623
-26.1091
-26.2622
-26.4171
-26.5693
-26.7146
-26.8488
-26.9701
-27.0781
-27.1726
-27.2548
-27.3281
-27.3957
-27.4618
-27.5324
-27.6135
-27.7117
-27.8354
-27.9936
-28.195
-28.4458
-28.7507
-29.1144
-29.5347
-30.0032
-30.5111
-31.0444
-31.5803
-32.095
-32.5638
-32.9587
-33.2512
-33.4138
-33.4281
-33.2793
-32.9536
-32.4534
-31.7931
-30.9879
-30.0638
-29.0615
-28.0232
-26.9903
-26.0026
-25.1001
-24.3189
-23.6769
-23.1865
-22.8587
-22.6891
-22.6644
-22.7711
-22.9887
-23.2892
-23.6445
-24.0264
-24.4074
-24.7598
-25.0589
-25.291
-25.4445
-25.5098
-25.4881
-25.3855
-25.2084
-24.9675
-24.6772
-24.3519
-24.0056
-23.6521
-23.305
-22.9765
-22.6754
-22.4097
-22.1868
-22.0107
-21.8839
-21.8089
-21.7856
-21.8119
-21.886
-22.0058
-22.1694
-22.3748
-22.62
-22.9032
-31.0954
-31.0055
-30.9219
-30.8465
-30.7813
-30.7283
-30.6895
-30.6666
-30.661
-30.6738
-30.7052
-30.7543
-30.82
-30.9008
-30.9953
-31.1017
-31.2193
-31.3477
-31.4866
-31.6356
-31.7946
-31.9629
-32.1387
-32.3197
-32.5036
-32.6867
-32.8655
-33.0364
-33.1958
-33.3403
-33.4676
-33.5766
-33.6667
-33.7394
-33.7986
-33.848
-33.8929
-33.939
-33.9922
-34.0577
-34.1402
-34.2446
-34.375
-34.5355
-34.7292
-34.9565
-35.2177
-35.5096
-35.8238
-36.1512
-36.4781
-36.7856
-37.0542
-37.2611
-37.3807
-37.3879
-37.2618
-36.9839
-36.5381
-35.9237
-35.1455
-34.2124
-33.1474
-31.9777
-30.7318
-29.4425
-28.1431
-26.8633
-25.6266
-24.4552
-23.3631
-22.3537
-21.4294
-20.5858
-19.813
-19.1009
-18.4398
-17.8205
-17.2344
-16.6783
-16.1513
-15.6532
-15.1876
-14.7592
-14.3723
-14.0297
-13.7342
-13.4867
-13.2844
-13.1241
-13.0011
-12.9088
-12.8405
-12.7907
-12.7548
-12.7282
-12.7064
-12.6848
-12.6589
-12.6241
-31.1355
-31.0158
-30.9226
-30.8575
-30.8221
-30.8179
-30.8463
-30.9082
-31.004
-31.1333
-31.2933
-31.4806
-31.6892
-31.9101
-32.1337
-32.3477
-32.5386
-32.6936
-32.8006
-32.848
-32.8277
-32.7346
-32.5649
-32.321
-32.0067
-31.6295
-31.2024
-30.7392
-30.2573
-29.7763
-29.315
-28.8892
-28.5144
-28.201
-27.9534
-27.775
-27.6641
-27.6164
-27.6276
-27.6925
-27.8057
-27.9627
-28.1593
-28.3916
-28.6549
-28.9443
-29.2537
-29.5741
-29.8961
-30.2049
-30.4824
-30.7088
-30.8583
-30.9037
-30.8197
-30.584
-30.1757
-29.5867
-28.8159
-27.8703
-26.7808
-25.5832
-24.3264
-23.0731
-21.8846
-20.8073
-19.8818
-19.1341
-18.5592
-18.1466
-17.8708
-17.6937
-17.5771
-17.4849
-17.3817
-17.2422
-17.0579
-16.8233
-16.5497
-16.2582
-15.9702
-15.7062
-15.4864
-15.3217
-15.212
-15.1553
-15.1426
-15.1612
-15.1997
-15.2493
-15.3016
-15.3515
-15.3966
-15.435
-15.4665
-15.4917
-15.5109
-15.5247
-15.5336
-15.538
-28.0163
-27.8991
-27.8011
-27.7252
-27.6741
-27.6506
-27.6572
-27.6968
-27.7709
-27.8792
-28.0215
-28.1967
-28.4019
-28.6339
-28.889
-29.1624
-29.4486
-29.7419
-30.0364
-30.3256
-30.6032
-30.8628
-31.0996
-31.3087
-31.4857
-31.6291
-31.7393
-31.8171
-31.8648
-31.8877
-31.8914
-31.8817
-31.8647
-31.8466
-31.8337
-31.8316
-31.8456
-31.8809
-31.9422
-32.0338
-32.1595
-32.3224
-32.521
-32.7526
-33.0141
-33.2939
-33.575
-33.8401
-34.0683
-34.2318
-34.3028
-34.2549
-34.0689
-33.7273
-33.2139
-32.5304
-31.6894
-30.7041
-29.5954
-28.3966
-27.1419
-25.8645
-24.5923
-23.3521
-22.1697
-21.06
-20.0309
-19.09
-18.2406
-17.4793
-16.802
-16.2039
-15.6784
-15.2179
-14.8151
-14.463
-14.1546
-13.8833
-13.6427
-13.4274
-13.2322
-13.0519
-12.8833
-12.7236
-12.57
-12.4217
-12.2791
-12.1427
-12.0133
-11.8929
-11.7833
-11.686
-11.6006
-11.526
-11.4614
-11.4058
-11.3583
-11.318
-11.284
-11.2552
-25.0751
-24.6374
-24.1929
-23.7523
-23.3263
-22.9259
-22.5615
-22.2421
-21.9759
-21.7692
-21.6247
-21.5443
-21.5246
-21.5597
-21.6414
-21.757
-21.893
-22.0351
-22.169
-22.2815
-22.3641
-22.4096
-22.4161
-22.3876
-22.3292
-22.2511
-22.1651
-22.082
-22.0113
-21.9616
-21.9369
-21.9391
-21.9685
-22.0228
-22.0994
-22.197
-22.3147
-22.453
-22.6152
-22.8052
-23.0286
-23.2921
-23.6022
-23.9646
-24.3848
-24.864
-25.3986
-25.983
-26.6022
-27.2374
-27.8657
-28.4578
-28.983
-29.4069
-29.693
-29.8065
-29.7177
-29.3987
-28.8424
-28.0577
-27.0629
-25.9095
-24.6563
-23.3659
-22.1044
-20.9336
-19.892
-19.01
-18.3051
-17.7752
-17.415
-17.209
-17.1363
-17.1742
-17.2949
-17.4701
-17.6723
-17.874
-18.0504
-18.1848
-18.2623
-18.276
-18.2264
-18.1157
-17.9524
-17.7469
-17.5102
-17.2538
-16.9895
-16.7273
-16.4768
-16.2465
-16.0433
-15.8735
-15.7413
-15.6496
-15.6011
-15.5987
-15.6453
-15.7435
-26.7898
-26.6316
-26.5064
-26.4134
-26.3522
-26.322
-26.3224
-26.3526
-26.4106
-26.4936
-26.599
-26.7221
-26.8572
-26.9983
-27.1387
-27.2711
-27.388
-27.4833
-27.5525
-27.5914
-27.5976
-27.5726
-27.5181
-27.437
-27.3354
-27.2198
-27.0969
-26.9744
-26.8599
-26.7609
-26.6828
-26.6303
-26.6076
-26.6167
-26.6582
-26.7327
-26.8406
-26.982
-27.1572
-27.3667
-27.6119
-27.8938
-28.2121
-28.5642
-28.9477
-29.3566
-29.7786
-30.2011
-30.6083
-30.9772
-31.2836
-31.5028
-31.6091
-31.5768
-31.3821
-31.0159
-30.4737
-29.7539
-28.8771
-27.8754
-26.7815
-25.6349
-24.48
-23.361
-22.3118
-21.356
-20.5169
-19.8084
-19.2319
-18.7881
-18.4742
-18.2819
-18.2018
-18.2238
-18.3354
-18.5237
-18.7754
-19.0762
-19.4115
-19.7671
-20.1313
-20.493
-20.842
-21.1726
-21.4817
-21.7663
-22.0257
-22.261
-22.4731
-22.6638
-22.8347
-22.988
-23.1256
-23.25
-23.3637
-23.4691
-23.5686
-23.6646
-23.7597
-23.8562
-32.4434
-32.398
-32.3085
-32.1781
-32.0096
-31.8061
-31.5705
-31.3065
-31.0194
-30.7147
-30.3987
-30.0787
-29.7626
-29.4578
-29.1716
-28.9113
-28.6823
-28.4874
-28.3289
-28.2064
-28.1151
-28.0498
-28.0029
-27.964
-27.9225
-27.8683
-27.7926
-27.6865
-27.5457
-27.3702
-27.16
-26.9195
-26.656
-26.3769
-26.0892
-25.7995
-25.514
-25.2355
-24.9644
-24.7011
-24.4433
-24.1875
-23.9299
-23.6671
-23.3954
-23.1114
-22.8132
-22.4993
-22.1686
-21.8227
-21.4636
-21.0941
-20.7192
-20.3443
-19.9741
-19.6108
-19.2557
-18.9078
-18.5584
-18.198
-17.8164
-17.4028
-16.9464
-16.4419
-15.8957
-15.3158
-14.7149
-14.1138
-13.5345
-12.9951
-12.5087
-12.0876
-11.7376
-11.4562
-11.2405
-11.0846
-10.9795
-10.9163
-10.8869
-10.8837
-10.8993
-10.928
-10.9653
-11.0067
-11.0493
-11.0915
-11.1316
-11.1692
-11.2046
-11.2384
-11.2711
-11.3035
-11.3363
-11.3693
-11.4021
-11.4344
-11.4658
-11.4958
-11.5241
-11.5503
[truncated: 44,000 more rows]

## Sheet: Sheet2
-14.6612	Left Shank Healthy
-13.9681	The first 2000 numbers are for the first subject, comprising 20 repetitions, each 100 frames and so on.
-13.276
-12.5862
-11.9001
-11.2189
-10.544
-9.87667
-9.21807
-8.56892
-7.92972
-7.30097
-6.68294
-6.07559
-5.47882
-4.89252
-4.3164
-3.75009
-3.19321
-2.64541
-2.10644
-1.57606
-1.05404
-0.540312
-0.0349595
0.46194
0.950275
1.42981
1.90028
2.3614
2.81283
3.25408
3.68467
4.10406
4.51135
4.90549
5.28545
5.64989
5.99692
6.32462
6.63099
6.9134
7.16883
7.39427
7.58649
7.74163
7.85573
7.92487
7.94507
7.91238
7.82284
7.67292
7.46068
7.18463
6.84333
6.43768
5.97141
5.44842
4.87303
4.2523
3.59429
2.90709
2.19817
1.47404
0.74107
0.00538703
-0.729402
-1.46112
-2.18762
-2.90697
-3.61791
-4.31927
-5.00984
-5.68784
-6.35099
-6.997
-7.62366
-8.22906
-8.81138
-9.36881
-9.90033
-10.4059
-10.8854
-11.3389
-11.7671
-12.1708
-12.5506
-12.9073
-13.2413
-13.5529
-13.8423
-14.1099
-14.3558
-14.5801
-14.7829
-14.9646
-15.1251
-15.2647
-15.3835
-15.4817
-32.1726
-31.7871
-31.3392
-30.8304
-30.2623
-29.6364
-28.9542
-28.2178
-27.4297
-26.5925
-25.7093
-24.7831
-23.8171
-22.8145
-21.7783
-20.7115
-19.617
-18.4975
-17.3557
-16.1944
-15.0162
-13.8241
-12.6211
-11.4103
-10.1949
-8.97822
-7.7637
-6.55472
-5.35472
-4.16721
-2.99581
-1.84416
-0.716056
0.384568
1.45375
2.48746
3.48166
4.43229
5.33539
6.18703
6.98334
7.72067
8.39542
9.00431
9.54457
10.0135
10.4094
10.7311
10.9778
11.1498
11.2481
11.274
11.2293
11.1162
10.9371
10.6942
10.3899
10.0267
9.60695
9.13302
8.60747
8.03294
7.41222
6.74872
6.04613
5.30856
4.54135
3.75008
2.94074
2.11995
1.29434
0.469842
-0.348208
-1.15467
-1.94588
-2.71884
-3.47069
-4.19897
-4.90135
-5.57529
-6.21785
-6.82608
-7.39767
-7.93107
-8.42497
-8.88055
-9.30056
-9.68806
-10.0478
-10.3852
-10.705
-11.011
-11.3064
-11.593
-11.87
-12.1362
-12.3905
-12.632
-12.8595
-13.072
-30.4919
-30.1216
-29.6954
-29.2158
-28.6851
-28.1058
-27.4802
-26.8107
-26.0998
-25.3498
-24.563
-23.7418
-22.8886
-22.0056
-21.0951
-20.1594
-19.201
-18.2221
-17.2254
-16.2136
-15.1895
-14.156
-13.1161
-12.0728
-11.0291
-9.98748
-8.95071
-7.9209
-6.90006
-5.88998
-4.89198
-3.90733
-2.93707
-1.98204
-1.04303
-0.120891
0.783508
1.66922
2.5349
3.37906
4.19997
4.99521
5.76222
6.4978
7.19775
7.85773
8.47227
9.03495
9.53919
9.97742
10.3416
10.6239
10.8164
10.9115
10.9021
10.7825
10.5475
10.1935
9.7196
9.12512
8.41442
7.595
6.67553
5.671
4.59863
3.47598
2.32163
1.15429
-0.0103571
-1.16138
-2.28845
-3.38521
-4.44871
-5.47622
-6.4658
-7.41591
-8.32483
-9.1902
-10.0095
-10.7804
-11.5008
-12.169
-12.784
-13.3458
-13.8548
-14.3128
-14.7228
-15.088
-15.4132
-15.7039
-15.9659
-16.2063
-16.4321
-16.6495
-16.8628
-17.0761
-17.2936
-17.5196
-17.7582
-18.0136
-25.8405
-25.1834
-24.5048
-23.8063
-23.0892
-22.3549
-21.6048
-20.8405
-20.0631
-19.2741
-18.4748
-17.667
-16.8523
-16.0327
-15.2099
-14.3857
-13.5617
-12.7395
-11.9201
-11.1046
-10.2937
-9.48784
-8.68755
-7.89308
-7.10466
-6.32255
-5.54719
-4.77915
-4.01903
-3.26779
-2.52657
-1.79659
-1.07948
-0.377158
0.308435
0.974894
1.61952
2.2396
2.83211
3.39386
3.92163
4.41219
4.86231
5.26876
5.62855
5.93887
6.19693
6.40027
6.54671
6.6341
6.6605
6.62422
6.52358
6.35719
6.12392
5.82269
5.45314
5.01568
4.51084
3.94056
3.30858
2.61878
1.87668
1.08992
0.266321
-0.585763
-1.45722
-2.33887
-3.22224
-4.09989
-4.9645
-5.80965
-6.63048
-7.42228
-8.18122
-8.90511
-9.59189
-10.2405
-10.8515
-11.4258
-11.9648
-12.4713
-12.948
-13.3978
-13.8238
-14.2293
-14.6171
-14.9893
-15.348
-15.6948
-16.0299
-16.3532
-16.6644
-16.9621
-17.2449
-17.5111
-17.7594
-17.9881
-18.1959
-18.3811
-24.9972
-24.5293
-24.0214
-23.4751
-22.8922
-22.2744
-21.6232
-20.941
-20.2304
-19.4943
-18.7356
-17.9571
-17.1619
-16.3528
-15.5326
-14.704
-13.8695
-13.0315
-12.1923
-11.3538
-10.5179
-9.68616
-8.85969
-8.03963
-7.22667
-6.42127
-5.62386
-4.83465
-4.05382
-3.28163
-2.51854
-1.76506
-1.02195
-0.290321
0.428668
1.13361
1.82293
2.49498
3.14779
3.77927
4.38716
4.96874
5.52118
6.04156
6.52681
6.97389
7.37997
7.74249
8.05893
8.32729
8.54579
8.71278
8.82695
8.8871
8.89201
8.84049
8.73135
8.56344
8.33568
8.04703
7.69681
7.28459
6.81009
6.27392
5.67701
5.02102
4.30969
3.5472
2.73951
1.89541
1.02397
0.135582
-0.758232
-1.64613
-2.51851
-3.36657
-4.18239
-4.96146
-5.70012
-6.39578
-7.0481
-7.65705
-8.2236
-8.74987
-9.23813
-9.69167
-10.1144
-10.5104
-10.884
-11.2394
-11.5808
-11.911
-12.233
-12.548
-12.8555
-13.1545
-13.4442
-13.7237
-13.992
-14.2484
-31.2352
-30.8984
-30.5218
-30.106
-29.652
-29.1604
-28.632
-28.0677
-27.4682
-26.8347
-26.168
-25.4695
-24.7408
-23.9836
-23.1997
-22.3912
-21.5602
-20.7086
-19.8386
-18.9521
-18.0511
-17.1376
-16.2133
-15.28
-14.3393
-13.3927
-12.4414
-11.4866
-10.529
-9.56947
-8.60872
-7.64737
-6.68604
-5.72561
-4.76704
-3.81134
-2.86
-1.91491
-0.977955
-0.0517031
0.860618
1.75574
2.62984
3.47836
4.29666
5.0798
5.82228
6.51853
7.16284
7.74913
8.27124
8.72302
9.09827
9.39077
9.59444
9.70394
9.71417
9.6203
9.41962
9.1105
8.69159
8.16534
7.53688
6.81158
5.9986
5.11089
4.16159
3.16478
2.1359
1.09048
0.0423747
-0.997748
-2.0196
-3.01439
-3.97739
-4.90462
-5.79252
-6.63932
-7.4437
-8.20453
-8.9216
-9.59508
-10.2253
-10.8138
-11.3628
-11.8746
-12.3522
-12.7989
-13.2181
-13.6127
-13.9858
-14.3401
-14.6778
-15.0004
-15.309
-15.6051
-15.8898
-16.1645
-16.4304
-16.6889
-22.9047
-22.1229
-21.3184
-20.4931
-19.6488
-18.7873
-17.9105
-17.02
-16.1179
-15.2061
-14.2865
-13.3611
-12.4316
-11.4997
-10.567
-9.63505
-8.70511
-7.77856
-6.8566
-5.94039
-5.0311
-4.12997
-3.23829
-2.35734
-1.48863
-0.633854
0.205246
1.02682
1.82874
2.60883
3.36491
4.0947
4.7959
5.46623
6.1036
6.70603
7.27155
7.7985
8.28555
8.73136
9.13479
9.49503
9.81132
10.0829
10.3094
10.4903
10.6251
10.7137
10.756
10.7519
10.7013
10.6044
10.4612
10.2715
10.0349
9.75095
9.41907
9.03846
8.60827
8.1278
7.59706
7.01632
6.38601
5.70858
4.9876
4.22672
3.43123
2.6081
1.76441
0.907176
0.0433678
-0.820055
-1.67666
-2.52195
-3.35186
-4.16245
-4.95088
-5.71475
-6.45166
-7.15934
-7.83561
-8.4783
-9.08555
-9.65601
-10.1884
-10.6817
-11.136
-11.5517
-11.9292
-12.2699
-12.5755
-12.8479
-13.0897
-13.3042
-13.4948
-13.6647
-13.8171
-13.9554
-14.0828
-14.2027
-32.0721
-31.7305
-31.3252
-30.8585
-30.3327
-29.75
-29.1127
-28.4234
-27.6852
-26.9011
-26.074
-25.207
-24.3029
-23.3648
-22.3959
-21.3994
-20.3787
-19.3373
-18.2789
-17.2065
-16.1237
-15.0333
-13.9384
-12.8415
-11.7453
-10.6521
-9.56431
-8.4843
-7.41437
-6.35686
-5.31417
-4.28878
-3.28321
-2.30005
-1.342
-0.411761
0.488008
1.35465
2.18555
2.97847
3.73125
4.44187
5.10867
5.73013
6.30473
6.83105
7.30768
7.73315
8.10596
8.42457
8.68732
8.89234
9.03774
9.12104
9.1393
9.08949
8.96803
8.77099
8.4946
8.13598
7.69262
7.16291
6.54887
5.85342
5.0815
4.24322
3.3496
2.41289
1.44763
0.468504
-0.51208
-1.48445
-2.43933
-3.37128
-4.27807
-5.15764
-6.00885
-6.83107
-7.62353
-8.38441
-9.11156
-9.80285
-10.4565
-11.0709
-11.6449
-12.1794
-12.6753
-13.1344
-13.5602
-13.956
-14.3254
-14.6722
-15
-15.3114
-15.6076
-15.8902
-16.1605
-16.4198
-16.6697
-16.9114
-27.993
-27.3646
-26.6992
-25.9989
-25.2661
-24.5031
-23.7122
-22.8956
-22.0551
-21.1924
-20.309
-19.4063
-18.4853
-17.5472
-16.5932
-15.6246
-14.6428
-13.6496
-12.6467
-11.6361
-10.6202
-9.60143
-8.58222
-7.56527
-6.55323
-5.54876
-4.55445
-3.5729
-2.60653
-1.65765
-0.728544
0.178568
1.0615
1.91808
2.74601
3.54294
4.30649
5.03446
5.72466
6.37502
6.98398
7.55025
8.07264
8.55042
8.98307
9.37011
9.71105
10.0055
10.2528
10.4523
10.603
10.7039
10.7535
10.7499
10.6914
10.5755
10.3996
10.1611
9.85675
9.4836
9.03879
8.52018
7.92573
7.25485
6.50988
5.69356
4.81125
3.87289
2.88886
1.87107
0.833618
-0.209287
-1.24503
-2.26302
-3.25292
-4.20717
-5.12129
-5.99098
-6.81367
-7.58831
-8.31401
-8.99104
-9.62062
-10.2041
-10.7443
-11.2452
-11.7107
-12.1458
-12.5558
-12.9461
-13.3212
-13.6852
-14.0418
-14.3917
-14.7342
-15.0687
-15.3946
-15.7112
-16.0179
-16.314
-19.3127
-18.3124
-17.3002
-16.2782
-15.2488
-14.2142
-13.1766
-12.138
-11.0999
-10.064
-9.03176
-8.0052
-6.98617
-5.97691
-4.97998
-3.99794
-3.03341
-2.08904
-1.1674
-0.270508
0.599825
1.44198
2.25513
3.03864
3.79198
4.51498
5.20747
5.86905
6.49878
7.09566
7.65803
8.18338
8.66914
9.11228
9.50941
9.85713
10.1522
10.3916
10.5723
10.6915
10.747
10.7362
10.657
10.5072
10.2848
9.98778
9.61431
9.16315
8.63413
8.02728
7.34482
6.59162
5.77288
4.89677
3.97393
3.01509
2.03103
1.0326
0.0300376
-0.969897
-1.9618
-2.94094
-3.90518
-4.85309
-5.78309
-6.69339
-7.58214
-8.44704
-9.28504
-10.093
-10.8679
-11.607
-12.3075
-12.9675
-13.5854
-14.1601
-14.6912
-15.1786
-15.6227
-16.0247
-16.3862
-16.709
-16.996
-17.2504
-17.4755
-17.6752
-17.8533
-18.0134
-18.1588
-18.2926
-18.4174
-18.5352
-18.6478
-18.7566
-18.8629
-18.9676
-19.0718
-19.1767
-19.2833
-19.3926
-19.4069
-18.6808
-17.9437
-17.1963
-16.4397
-15.6746
-14.9021
-14.1229
-13.3382
-12.5489
-11.7562
-10.9612
-10.1651
-9.36884
-8.5737
-7.78075
-6.9911
-6.20588
-5.42617
-4.65307
-3.88766
-3.13109
-2.38453
-1.64915
-0.926196
-0.216941
0.477318
1.15533
1.81595
2.45803
3.08048
3.68239
4.26289
4.82113
5.35624
5.86731
6.35345
6.81356
7.24634
7.65048
8.02442
8.36615
8.6736
8.94451
9.1759
9.36465
9.50752
9.60055
9.63948
9.62004
9.5377
9.38774
9.16545
8.86686
8.48903
8.02907
7.48561
6.86099
6.15812
5.38092
4.53829
3.6406
2.69839
1.72357
0.728844
-0.273146
-1.27209
-2.26011
-3.22943
-4.17403
-5.09115
-5.97839
-6.8336
-7.65546
-8.44285
-9.19465
-9.90977
-10.5871
-11.2257
-11.825
-12.385
-12.9058
-13.3878
-13.8322
-14.24
-14.6128
-14.9524
-15.2609
-15.5405
-15.7939
-16.0244
-16.2349
-16.4283
-16.6075
-16.7753
-16.9345
-17.088
-17.2386
-17.389
-17.5422
-16.0559
-15.2628
-14.4653
-13.6655
-12.8655
-12.0676
-11.274
-10.4867
-9.70776
-8.9386
-8.18082
-7.43548
-6.7028
-5.98298
-5.27596
-4.58109
-3.89758
-3.22465
-2.56147
-1.90723
-1.26114
-0.622761
0.00808771
0.631587
1.24767
1.856
2.45619
3.04776
3.63002
4.20223
4.76355
5.31274
5.84845
6.36927
6.87332
7.35848
7.8226
8.26324
8.67769
9.06323
9.41701
9.736
10.0172
10.2575
10.4544
10.6051
10.7071
10.7589
10.759
10.7065
10.6008
10.4424
10.2315
9.96887
9.65581
9.29356
8.88353
8.4274
7.92687
7.38375
6.80023
6.17865
5.5214
4.83168
4.11314
3.36948
2.60521
1.8257
1.03635
0.242707
-0.549392
-1.33409
-2.10588
-2.86056
-3.59422
-4.3032
-4.98567
-5.64058
-6.26697
-6.86498
-7.43561
-7.97994
-8.49951
-8.99655
-9.47336
-9.9322
-10.3752
-10.8044
-11.2217
-11.6277
-12.0229
-12.4074
-12.7809
-13.1425
-13.4915
-13.827
-14.1482
-14.4543
-14.7446
-15.0181
-18.614
-17.7465
-16.8719
-15.991
-15.1048
-14.214
-13.3196
-12.4224
-11.5233
-10.6234
-9.72349
-8.82471
-7.92804
-7.03451
-6.14516
-5.26109
-4.38354
-3.51375
-2.65304
-1.80296
-0.965261
-0.14167
0.665964
1.4556
2.22518
2.97266
3.69602
4.39327
5.06241
5.70147
6.30849
6.88152
7.41857
7.91751
8.37616
8.79236
9.16396
9.48883
9.76484
9.99001
10.1629
10.282
10.3461
10.3543
10.3065
10.2023
10.0417
9.82514
9.55326
9.22663
8.84619
8.41305
7.9283
7.39332
6.80993
6.18002
5.50561
4.78965
4.03547
3.24643
2.42666
1.58137
0.715826
-0.164549
-1.0537
-1.94536
-2.8333
-3.71201
-4.5767
-5.42262
-6.24558
-7.04335
-7.81416
-8.55631
-9.26941
-9.95407
-10.6109
-11.241
-11.8463
-12.4287
-12.9903
-13.5331
-14.0592
-14.5704
-15.0684
-15.5535
-16.0261
-16.4865
-16.9338
-17.3668
-17.7842
-18.185
-18.5682
-18.9328
-19.278
-19.6027
-19.9062
-20.1874
-20.4454
-20.6793
-22.6296
-21.8034
-20.9623
-20.1077
-19.2409
-18.3634
-17.4766
-16.5817
-15.6801
-14.7731
-13.8618
-12.9475
-12.0313
-11.1145
-10.1982
-9.28359
-8.3719
-7.46434
-6.56231
-5.66728
-4.78077
-3.90453
-3.04049
-2.19061
-1.357
-0.541975
0.252141
1.02298
1.76809
2.48502
3.17129
3.82436
4.44168
5.02065
5.55835
6.05171
6.4976
6.89241
7.23203
7.5123
7.72872
7.87608
7.94911
7.94252
7.85095
7.66898
7.39159
7.01595
6.54013
5.96253
5.28618
4.51756
3.66327
2.73294
1.74023
0.699079
-0.376997
-1.47551
-2.58414
-3.69146
-4.79042
-5.87532
-6.94061
-7.98267
-8.99896
-9.98694
-10.9443
-11.8687
-12.7582
-13.6108
-14.4251
-15.2002
-15.9349
-16.6294
-17.2838
-17.8987
-18.4753
-19.0149
-19.5194
-19.9909
-20.4318
-20.845
-21.2329
-21.5984
-21.9444
-22.2734
-22.5877
-22.8894
-23.1803
-23.4621
-23.7357
-24.0024
-24.2625
-24.516
-24.7627
-25.0025
-25.2354
-25.4612
-25.6799
-25.8913
-28.8541
-28.4742
-28.0554
-27.5991
-27.1071
-26.581
-26.0224
-25.4333
-24.8155
-24.1711
-23.502
-22.8098
-22.0959
-21.3616
-20.608
-19.8359
-19.0459
-18.2385
-17.4141
-16.5732
-15.7164
-14.8443
-13.9578
-13.058
-12.1458
-11.2228
-10.2902
-9.34967
-8.40281
-7.45142
-6.49734
-5.54253
-4.58893
-3.63838
-2.69264
-1.75343
-0.822417
0.0987591
1.00837
1.90411
2.78342
3.64336
4.47944
5.28674
6.05975
6.79135
7.47416
8.10059
8.66268
9.15247
9.56255
9.8862
10.1168
10.2488
10.2774
10.1982
10.0084
9.70651
9.29139
8.76628
8.13596
7.40673
6.59093
5.70237
4.7557
3.76758
2.755
1.7326
0.710881
-0.300177
-1.29385
-2.26733
-3.21806
-4.14353
-5.04126
-5.90859
-6.74098
-7.53282
-8.27852
-8.97254
-9.60938
-10.1843
-10.6957
-11.1428
-11.5262
-11.8512
-12.1235
-12.3502
-12.541
-12.7058
-12.8545
-12.9966
-13.1416
-13.2951
-13.4594
-13.6368
-13.8296
-14.0401
-14.2705
-14.5232
-27.3641
-26.6534
-25.8988
-25.1026
-24.2673
-23.3955
-22.4896
-21.5524
-20.5869
-19.5964
-18.5843
-17.5541
-16.5098
-15.4553
-14.395
-13.3328
-12.2728
-11.219
-10.1749
-9.14385
-8.12892
-7.13279
-6.15795
-5.206
-4.27826
-3.37556
-2.49788
-1.64513
-0.817103
-0.0135513
0.765516
1.51917
2.24628
2.94515
3.6134
4.24859
4.84838
5.41043
5.93264
6.41349
6.85156
7.24565
7.59475
7.89777
8.15322
8.35945
8.51423
8.61431
8.65619
8.63492
8.54453
8.37885
8.13092
7.79368
7.3621
6.8341
6.20851
5.49089
4.69034
3.81742
2.88679
1.91379
0.911876
-0.10754
-1.13365
-2.15895
-3.17726
-4.18202
-5.16587
-6.12126
-7.03939
-7.91043
-8.72487
-9.4748
-10.1528
-10.7537
-11.276
-11.719
-12.0867
-12.3858
-12.6247
-12.8169
-12.9768
-13.1203
-13.2644
-13.4254
-13.6142
-13.8393
-14.1051
-14.4068
-14.7379
-15.0879
-15.443
-15.7897
-16.1192
-16.424
-16.6966
-16.9297
-17.1158
-17.2474
-27.9932
-27.4109
-26.8031
-26.1691
-25.5081
-24.8195
-24.1026
-23.3568
-22.5815
-21.7767
-20.9424
-20.0787
-19.1871
-18.269
-17.3261
-16.3608
-15.3762
-14.3753
-13.3614
-12.3387
-11.3109
-10.2821
-9.25623
-8.2374
-7.22953
-6.23619
-5.26068
-4.3063
-3.37597
-2.4721
-1.59704
-0.753034
0.0580668
0.834529
1.57461
2.27659
2.93872
3.55928
4.13633
4.66767
5.15105
5.58413
5.96417
6.28829
6.55365
6.7573
6.8962
6.96737
6.96812
6.89632
6.74985
6.5271
6.22841
5.85459
5.40672
4.88876
4.30653
3.66591
2.97418
2.24077
1.47527
0.687018
-0.115804
-0.925299
-1.73379
-2.53626
-3.32939
-4.10988
-4.87517
-5.62374
-6.3542
-7.06505
-7.75448
-8.42058
-9.06145
-9.67527
-10.2602
-10.8145
-11.3368
-11.8261
-12.2816
-12.7027
-13.0897
-13.443
-13.7631
-14.0515
-14.3098
-14.5401
-14.7445
-14.9262
-15.0881
-15.2332
-15.3643
-15.484
-15.5952
-15.7004
-15.8025
-15.9041
-16.0079
-16.1166
-28.8455
-28.3407
-27.7727
-27.1441
-26.4572
-25.7147
-24.9193
-24.0748
-23.1858
-22.2568
-21.2923
-20.2968
-19.2748
-18.2309
-17.1694
-16.0949
-15.0119
-13.9249
-12.8383
-11.7565
-10.6837
-9.62393
-8.58081
-7.5576
-6.55731
-5.58188
-4.63284
-3.71105
-2.81627
-1.94818
-1.10608
-0.289155
0.503005
1.26994
2.01098
2.72429
3.40725
4.05701
4.66993
5.24221
5.77003
6.24952
6.67684
7.04826
7.36011
7.60865
7.79017
7.90095
7.93765
7.89701
7.77631
7.57374
7.28768
6.91756
6.46338
5.92571
5.30654
4.6082
3.83531
2.99423
2.09219
1.13931
0.146423
-0.875794
-1.91677
-2.96646
-4.01765
-5.06409
-6.10065
-7.12392
-8.13062
-9.11741
-10.0809
-11.0175
-11.9229
-12.7926
-13.6225
-14.4082
-15.146
-15.8336
-16.4688
-17.0511
-17.5814
-18.0607
-18.4917
-18.8773
-19.2206
-19.5252
-19.7947
-20.0328
-20.243
-20.4288
-20.5938
-20.7415
-20.8752
-20.9984
-21.1145
-21.2269
-21.339
-21.4543
-25.097
-24.3295
-23.5367
-22.7204
-21.8821
-21.0235
-20.1462
-19.2519
-18.3423
-17.419
-16.4838
-15.5383
-14.5838
-13.6218
-12.6536
-11.6803
-10.703
-9.72283
-8.74067
-7.75745
-6.77413
-5.79163
-4.81091
-3.83296
-2.85892
-1.88997
-0.927429
0.0268156
0.970726
1.90208
2.81752
3.71331
4.58559
5.42952
6.23975
7.01093
7.73754
8.41394
9.03453
9.5941
10.0879
10.5113
10.86
11.1306
11.3198
11.4245
11.4429
11.3729
11.2131
10.9631
10.6227
10.1921
9.67305
9.06765
8.37849
7.6107
6.77036
5.86388
4.90045
3.89073
2.84538
1.77535
0.691809
-0.394197
-1.47384
-2.54055
-3.58786
-4.61107
-5.60784
-6.57601
-7.51378
-8.41999
-9.29356
-10.1335
-10.9389
-11.709
-12.4431
-13.1415
-13.8045
-14.4327
-15.0272
-15.5898
-16.122
-16.6255
-17.1019
-17.553
-17.9797
-18.383
-18.7635
-19.1218
-19.458
-19.7725
-20.0657
-20.3381
-20.5907
-20.8241
-21.0391
-21.2364
-21.4167
-21.5808
-34.9523
-34.6826
-34.3489
-33.9536
-33.4992
-32.988
-32.4224
-31.8051
-31.1389
-30.4267
-29.6717
-28.8767
-28.0445
-27.178
-26.2794
-25.3512
-24.3953
-23.4138
-22.4085
-21.3812
-20.3338
-19.2683
-18.1865
-17.0905
-15.9823
-14.8638
-13.7372
-12.6044
-11.4676
-10.329
-9.1908
-8.05508
-6.92403
-5.79979
-4.6844
-3.57985
-2.48811
-1.4113
-0.351608
0.688713
1.70692
2.70004
3.66498
4.59806
5.49536
6.35284
7.16596
7.92998
8.6401
9.29123
9.87815
10.3957
10.8388
11.2023
11.4816
11.6725
11.7713
11.775
11.6823
11.4927
11.2065
10.8271
10.3581
9.80413
9.17243
8.47037
7.70589
6.88794
6.02555
5.12718
4.2004
3.25272
2.29012
1.31675
0.336624
-0.646651
-1.62988
-2.60982
-3.58161
-4.53887
-5.47514
-6.38307
-7.25466
-8.08204
-8.85959
-9.58319
-10.2491
-10.8573
-11.4098
-11.9089
-12.3598
-12.7691
-13.1432
-13.4879
-13.8088
-14.1115
-14.4016
-14.6847
-14.9662
-15.252
[truncated: 44,000 more rows]

## Sheet: Sheet3
19.0931	Left Thigh Healthy
18.962	The first 2000 numbers are for the first subject, comprising 20 repetitions, each 100 frames and so on.
18.8277
18.6912
18.5535
18.4157
18.2787
18.1437
18.0115
17.8828
17.7583
17.6384
17.5233
17.4129
17.3067
17.2044
17.1051
17.0075
16.9104
16.8122
16.7114
16.606
16.4944
16.375
16.2463
16.107
15.9558
15.7921
15.6155
15.4255
15.2222
15.0059
14.7772
14.5367
14.2853
14.0241
13.7543
13.4771
13.1939
12.9064
12.6159
12.3241
12.0325
11.7427
11.4563
11.1749
10.8997
10.6324
10.3744
10.1269
9.89137
9.66919
9.46162
9.26994
9.09542
8.93909
8.80172
8.68402
8.58667
8.50991
8.45381
8.41845
8.40391
8.4103
8.43772
8.48623
8.55543
8.64464
8.7532
8.87975
9.02103
9.17353
9.33365
9.49676
9.65737
9.80998
9.94933
10.0712
10.1715
10.2463
10.2929
10.3102
10.2969
10.2522
10.1762
10.0692
9.93176
9.76439
9.5679
9.34312
9.09094
8.81294
8.5111
8.18739
7.84379
7.48229
7.10486
6.71347
6.31012
5.89677
22.9319
23.3758
23.7946
24.1878
24.555
24.8954
25.2088
25.4944
25.7518
25.9804
26.1799
26.3499
26.4898
26.5995
26.6785
26.7266
26.7433
26.7285
26.6818
26.6032
26.4925
26.35
26.1763
25.9719
25.7382
25.4771
25.1905
24.881
24.5515
24.2049
23.8443
23.4728
23.0934
22.709
22.3226
21.9366
21.5533
21.1746
20.8015
20.4344
20.0737
19.7187
19.3686
19.0228
18.6808
18.342
18.0066
17.6752
17.3486
17.0282
16.7156
16.4125
16.1202
15.8404
15.5739
15.3208
15.0811
14.854
14.6381
14.4321
14.2341
14.0426
13.8559
13.6728
13.4925
13.3141
13.1377
12.9634
12.7917
12.6239
12.4614
12.306
12.1596
12.0243
11.9016
11.7923
11.6972
11.6145
11.5422
11.4772
11.4149
11.3504
11.2791
11.1972
11.1011
10.9892
10.8618
10.719
10.5618
10.3917
10.2093
10.0138
9.80385
9.57812
9.33482
9.07216
8.78836
8.48163
8.15019
7.79227
18.9069
19.2983
19.6647
20.0058
20.3216
20.6119
20.8765
21.1162
21.3324
21.5265
21.6999
21.8536
21.9886
22.1048
22.202
22.2795
22.3369
22.3731
22.3879
22.381
22.3524
22.3025
22.2321
22.1419
22.0332
21.9073
21.7655
21.6091
21.4395
21.2576
21.0641
20.8594
20.6435
20.4159
20.176
19.9227
19.6549
19.3716
19.0719
18.7551
18.421
18.07
17.7029
17.3213
16.9278
16.5256
16.1187
15.7126
15.3128
14.9255
14.5571
14.214
13.9006
13.6214
13.3795
13.1756
13.0101
12.8824
12.7911
12.7346
12.7111
12.7193
12.7574
12.8237
12.9163
13.0333
13.1729
13.3329
13.5118
13.7079
13.9196
14.1438
14.3756
14.61
14.8378
15.0479
15.2291
15.3699
15.4584
15.4852
15.4459
15.3368
15.1584
14.9169
14.6187
14.2732
13.8917
13.4856
13.0644
12.6376
12.2128
11.794
11.3842
10.9841
10.5909
10.2015
9.81288
9.42191
9.02553
8.62063
21.901
22.0033
22.0896
22.1598
22.2138
22.2513
22.2722
22.2765
22.2647
22.2374
22.1951
22.1391
22.0705
21.9904
21.9004
21.8018
21.696
21.5842
21.4671
21.3457
21.2199
21.0895
20.9544
20.8139
20.667
20.5131
20.3513
20.1812
20.0022
19.8144
19.618
19.4131
19.2004
18.9806
18.7545
18.5229
18.2867
18.0471
17.8051
17.5619
17.3189
17.0776
16.8395
16.6064
16.3799
16.1618
15.9537
15.7568
15.5721
15.4002
15.2416
15.0957
14.9623
14.8407
14.7298
14.6287
14.5362
14.4514
14.3733
14.301
14.234
14.172
14.1146
14.0622
14.0151
13.9739
13.9398
13.9137
13.8966
13.8889
13.8909
13.902
13.9197
13.9413
13.9634
13.9806
13.9876
13.9794
13.9517
13.9003
13.8221
13.7168
13.5841
13.4247
13.2404
13.0334
12.8056
12.5581
12.2919
12.008
11.7062
11.3864
11.0487
10.6938
10.3223
9.93507
9.53275
9.11613
8.68594
8.24292
18.3286
18.6549
18.9785
19.2984
19.6137
19.9234
20.2265
20.5216
20.8067
21.0799
21.3394
21.5839
21.8118
22.0224
22.2149
22.3888
22.5437
22.6793
22.7955
22.8922
22.9691
23.0263
23.0641
23.0826
23.0823
23.0636
23.0268
22.9723
22.9004
22.8113
22.705
22.5817
22.4416
22.2847
22.1114
21.922
21.7173
21.4981
21.2656
21.0213
20.7671
20.5049
20.2369
19.9653
19.6918
19.4182
19.1457
18.8752
18.6073
18.3424
18.0808
17.8227
17.5687
17.3192
17.0752
16.8376
16.6075
16.3858
16.1733
15.9707
15.7781
15.5953
15.422
15.2574
15.1005
14.9503
14.8048
14.662
14.5196
14.3743
14.2231
14.0629
13.8911
13.7052
13.5046
13.2899
13.062
12.8237
12.5781
12.3281
12.0762
11.8247
11.5748
11.3266
11.0799
10.834
10.5874
10.3388
10.0862
9.8277
9.56097
9.28315
8.99124
8.68285
8.35645
8.01061
7.64388
7.25483
6.842
6.40397
19.2473
19.5759
19.894
20.2
20.4926
20.7702
21.0313
21.2746
21.499
21.7039
21.8885
22.0527
22.1967
22.3205
22.4246
22.5091
22.5743
22.6205
22.6481
22.6575
22.6488
22.6225
22.5788
22.5181
22.4405
22.3458
22.2343
22.1059
21.9603
21.7976
21.6176
21.4202
21.2053
20.973
20.7233
20.4561
20.1719
19.871
19.5541
19.2219
18.8759
18.5174
18.1484
17.7714
17.389
17.0042
16.6208
16.2427
15.8736
15.5176
15.1783
14.8596
14.5641
14.2942
14.0521
13.8388
13.6547
13.5002
13.3745
13.2766
13.2054
13.1593
13.1367
13.1355
13.1538
13.1894
13.2398
13.3028
13.3761
13.4574
13.5445
13.6358
13.7297
13.8244
13.9175
14.0066
14.0887
14.1593
14.2131
14.2453
14.2509
14.2252
14.164
14.0659
13.9312
13.7605
13.557
13.3255
13.0712
12.7988
12.5132
12.2191
11.9194
11.6143
11.3041
10.9888
10.6685
10.3434
10.0136
9.67922
22.2871
22.327
22.3527
22.3646
22.3632
22.3488
22.3218
22.2827
22.232
22.1706
22.0994
22.0194
21.9312
21.8357
21.7336
21.6252
21.5106
21.3898
21.2626
21.1286
20.9874
20.8388
20.6824
20.5182
20.3461
20.1668
19.9806
19.7883
19.5906
19.3885
19.1828
18.9742
18.7635
18.5513
18.3382
18.1247
17.9112
17.6983
17.4864
17.276
17.0679
16.8631
16.6626
16.4676
16.2796
16.1002
15.9308
15.7727
15.6266
15.4935
15.3732
15.2649
15.1678
15.0806
15.0015
14.9285
14.8598
14.7938
14.7291
14.6642
14.5989
14.5331
14.4668
14.4009
14.3366
14.2752
14.2179
14.1663
14.1219
14.0859
14.0593
14.0429
14.0373
14.0416
14.0545
14.0744
14.0974
14.1187
14.1332
14.1353
14.1186
14.0769
14.0051
13.8998
13.7579
13.5772
13.3586
13.1031
12.8124
12.4898
12.1393
11.7648
11.3708
10.9619
10.5426
10.1178
9.69187
9.26962
8.85563
8.45457
17.8127
18.1968
18.562
18.9077
19.2336
19.5392
19.8239
20.0878
20.3314
20.5553
20.76
20.9455
21.1117
21.2584
21.3853
21.4921
21.5785
21.6443
21.6893
21.7136
21.7169
21.6994
21.6612
21.6026
21.524
21.4262
21.3101
21.1768
21.028
20.8652
20.6903
20.505
20.3111
20.1102
19.9034
19.6919
19.4767
19.2583
19.0373
18.814
18.5883
18.3603
18.1294
17.8951
17.6569
17.4141
17.1662
16.9126
16.6533
16.3882
16.1176
15.8421
15.5625
15.2801
14.9966
14.714
14.4343
14.16
13.8937
13.6375
13.3936
13.164
12.9502
12.7536
12.5752
12.4157
12.2757
12.1554
12.0545
11.9726
11.9093
11.864
11.836
11.8245
11.8279
11.8446
11.871
11.9019
11.9321
11.9542
11.9603
11.9427
11.8955
11.8133
11.6921
11.5324
11.3355
11.1039
10.8432
10.5587
10.2555
9.93793
9.61002
9.27367
8.92891
8.57572
8.21409
7.844
7.46542
7.07835
19.6459
19.8409
20.0184
20.179
20.3237
20.4534
20.5689
20.6708
20.7595
20.8351
20.8975
20.9462
20.9808
21.0006
21.005
20.9933
20.965
20.9199
20.8577
20.7785
20.6827
20.571
20.4439
20.3028
20.1488
19.9834
19.8081
19.6244
19.4336
19.2367
19.0346
18.8279
18.6166
18.4007
18.1803
17.9557
17.727
17.495
17.2612
17.0267
16.7934
16.5632
16.3381
16.1199
15.9102
15.7105
15.5218
15.3445
15.1792
15.0254
14.8826
14.7499
14.6262
14.5101
14.4002
14.2952
14.194
14.0952
13.9982
13.9022
13.807
13.7129
13.6204
13.5304
13.4442
13.3634
13.2889
13.2214
13.1613
13.1081
13.0605
13.0169
12.9756
12.9346
12.8917
12.8448
12.7916
12.73
12.6569
12.5691
12.4634
12.3369
12.1871
12.0118
11.811
11.586
11.3384
11.071
10.7872
10.4904
10.1817
9.86158
9.52999
9.18538
8.82552
8.44814
8.05101
7.63186
7.18844
6.71852
23.7178
23.6206
23.5083
23.3813
23.24
23.085
22.9166
22.7353
22.5415
22.3356
22.1179
21.8886
21.648
21.3964
21.134
20.8612
20.5783
20.2856
19.9834
19.6719
19.3511
19.0209
18.6817
18.3336
17.9772
17.6133
17.2432
16.8682
16.4901
16.1109
15.7323
15.3566
14.9858
14.622
14.2673
13.9235
13.5923
13.2749
12.9723
12.6846
12.4115
12.1523
11.9059
11.6705
11.4449
11.2278
11.0182
10.8155
10.6206
10.4343
10.2584
10.0956
9.94869
9.82064
9.71446
9.63309
9.5787
9.55297
9.55736
9.59173
9.65534
9.74677
9.86183
9.99567
10.1425
10.2938
10.4409
10.5749
10.6874
10.7696
10.8152
10.8199
10.7799
10.6945
10.5649
10.3929
10.1819
9.93616
9.65991
9.35699
9.03106
8.68535
8.32149
7.94068
7.54369
7.13025
6.69991
6.25257
5.78877
5.30914
4.81579
4.31254
3.80337
3.29233
2.78362
2.28142
1.78991
1.31328
0.855706
0.421376
19.0005
18.9865
18.9644
18.9343
18.8963
18.8504
18.7967
18.7352
18.6663
18.5902
18.5073
18.418
18.3224
18.2207
18.113
17.9991
17.8789
17.752
17.6185
17.478
17.3303
17.1757
17.0142
16.8461
16.6718
16.4917
16.3064
16.1162
15.9216
15.723
15.5207
15.3148
15.1055
14.8929
14.6771
14.4583
14.2365
14.012
13.7853
13.5568
13.3272
13.0973
12.8681
12.6406
12.416
12.1955
11.9805
11.7724
11.5724
11.382
11.2024
11.0348
10.8804
10.7403
10.6155
10.5069
10.4154
10.3412
10.2848
10.2463
10.225
10.2198
10.2299
10.2538
10.2897
10.3361
10.3913
10.4542
10.5235
10.5973
10.673
10.7476
10.8176
10.8768
10.9184
10.9354
10.9208
10.8677
10.7691
10.6215
10.4239
10.1757
9.87867
9.53824
9.16027
8.7508
8.31657
7.86446
7.40094
6.93058
6.45728
5.98475
5.51485
5.04822
4.5855
4.12732
3.67431
3.22711
2.78635
2.35268
22.9781
22.9345
22.8845
22.829
22.769
22.7055
22.6397
22.5724
22.5045
22.4368
22.3699
22.3042
22.24
22.1771
22.1154
22.0544
21.9933
21.9314
21.8677
21.8011
21.7306
21.6549
21.573
21.484
21.3865
21.2797
21.1624
21.0335
20.8921
20.7371
20.5675
20.3828
20.1825
19.9662
19.7343
19.4875
19.2266
18.953
18.6687
18.3755
18.0757
17.7718
17.4665
17.1624
16.8619
16.5676
16.2817
16.0059
15.7417
15.4904
15.2525
15.0279
14.8166
14.6179
14.4311
14.2549
14.0883
13.9301
13.7791
13.634
13.4936
13.3568
13.2222
13.0889
12.9554
12.8207
12.6838
12.5438
12.3999
12.2517
12.0992
11.9427
11.7825
11.6198
11.4559
11.292
11.1289
10.9673
10.8078
10.6498
10.4916
10.3317
10.1684
9.99965
9.82354
9.63859
9.44465
9.2418
9.03023
8.81074
8.58433
8.35193
8.11408
7.871
7.62296
7.37017
7.11288
6.85134
6.58578
6.31644
19.8344
19.8144
19.7838
19.7422
19.6894
19.6249
19.5483
19.4594
19.3577
19.2432
19.1159
18.9757
18.8229
18.6577
18.4807
18.2923
18.0932
17.8843
17.6663
17.4402
17.2069
16.9674
16.7227
16.4738
16.2216
15.9672
15.7115
15.4559
15.2013
14.9489
14.7001
14.456
14.218
13.9872
13.7646
13.5512
13.3478
13.155
12.9732
12.803
12.6446
12.4983
12.3644
12.243
12.1345
12.0392
11.957
11.8881
11.8323
11.7895
11.7591
11.7404
11.7323
11.7341
11.7441
11.761
11.7833
11.8093
11.8373
11.8655
11.8925
11.9165
11.936
11.9495
11.9561
11.9549
11.9451
11.9265
11.8996
11.8648
11.8229
11.775
11.7224
11.6662
11.6071
11.5454
11.4812
11.4142
11.3431
11.2663
11.1823
11.0894
10.9857
10.8694
10.739
10.5937
10.4329
10.2557
10.0624
9.8535
9.62942
9.39077
9.13831
8.87281
8.59502
8.30573
8.00569
7.69567
7.37643
7.04875
20.058
20.1354
20.2086
20.2771
20.3406
20.3987
20.451
20.497
20.5362
20.5681
20.592
20.6073
20.6133
20.6095
20.5951
20.57
20.5338
20.4863
20.4278
20.3586
20.2794
20.1903
20.0919
19.9845
19.8683
19.7433
19.6095
19.4667
19.3149
19.1538
18.9834
18.8038
18.6152
18.4178
18.2122
17.9992
17.7797
17.555
17.3269
17.0974
16.8686
16.6435
16.4248
16.2157
16.0195
15.8396
15.6794
15.5421
15.4306
15.3478
15.2956
15.2751
15.287
15.3314
15.4068
15.5117
15.6444
15.8028
15.9849
16.1884
16.4104
16.6478
16.8972
17.1526
17.4066
17.6516
17.8789
18.079
18.242
18.3595
18.4258
18.4355
18.3843
18.2728
18.1027
17.8759
17.5978
17.2749
16.914
16.5222
16.1069
15.6754
15.2343
14.7881
14.3415
13.8984
13.4601
13.0278
12.6023
12.183
11.7688
11.3588
10.9516
10.5461
10.1409
9.73475
9.32636
8.91443
8.49769
8.07485
21.0128
21.1929
21.3588
21.5111
21.6505
21.7778
21.8936
21.9987
22.0939
22.1799
22.2574
22.3265
22.3874
22.44
22.4835
22.5173
22.5401
22.5508
22.5478
22.5302
22.4967
22.4465
22.3791
22.2941
22.1914
22.0713
21.9337
21.7789
21.6069
21.4175
21.2104
20.9848
20.74
20.4749
20.1887
19.8803
19.5495
19.1962
18.8207
18.4241
18.0079
17.574
17.1252
16.6645
16.1954
15.7223
15.2497
14.7822
14.3248
13.8825
13.4597
13.0604
12.6886
12.3472
12.0384
11.7641
11.5255
11.3232
11.1574
11.028
10.9344
10.8755
10.8498
10.8553
10.8898
10.9507
11.0352
11.1408
11.2651
11.4059
11.5602
11.7239
11.8928
12.0602
12.2174
12.3552
12.4637
12.5325
12.5515
12.5145
12.4165
12.254
12.0298
11.748
11.4145
11.0397
10.6345
10.2098
9.77604
9.34369
8.92001
8.50857
8.11247
7.73067
7.35871
6.99201
6.62599
6.2561
5.87775
5.4864
24.9605
25.0778
25.1684
25.2328
25.2713
25.2845
25.2727
25.236
25.1742
25.0873
24.9752
24.8379
24.6758
24.4897
24.2807
24.051
23.8029
23.5391
23.2632
22.9786
22.6887
22.3968
22.106
21.8183
21.5352
21.2574
20.9838
20.7133
20.4436
20.1721
19.8962
19.6137
19.3228
19.0225
18.7132
18.3952
18.0701
17.7399
17.4068
17.0732
16.7416
16.4141
16.0924
15.7778
15.4711
15.1723
14.8817
14.599
14.324
14.0568
13.7982
13.5492
13.3125
13.0916
12.8909
12.7167
12.575
12.4723
12.4145
12.4074
12.4547
12.5599
12.7251
12.9508
13.2367
13.5774
13.9654
14.3897
14.8314
15.2703
15.684
16.0477
16.3382
16.5389
16.6353
16.6195
16.4946
16.2658
15.9479
15.5621
15.1304
14.6781
14.2307
13.8084
13.4237
13.0873
12.7952
12.5366
12.2985
12.0616
11.8062
11.5188
11.1923
10.8216
10.412
9.9728
9.51292
9.04148
8.56756
8.10025
23.8799
24.0631
24.2368
24.3997
24.5506
24.6882
24.8114
24.9188
25.0091
25.0809
25.1326
25.1627
25.1696
25.1515
25.1068
25.0339
24.9317
24.799
24.635
24.4404
24.2156
23.9617
23.6809
23.3761
23.05
22.7059
22.3473
21.9775
21.5997
21.216
20.8288
20.4399
20.05
19.6597
19.2695
18.8797
18.4904
18.102
17.7151
17.3307
16.9501
16.5747
16.2061
15.8462
15.497
15.1603
14.8377
14.5311
14.242
13.9714
13.7204
13.4899
13.2801
13.0913
12.9236
12.7768
12.6506
12.5447
12.4586
12.392
12.3443
12.3153
12.3045
12.312
12.3375
12.3805
12.4403
12.5162
12.6062
12.7068
12.8142
12.9241
13.0305
13.1267
13.206
13.2626
13.2905
13.2843
13.2399
13.1557
13.0306
12.864
12.6587
12.418
12.1457
11.8463
11.525
11.1872
10.8377
10.4803
10.1188
9.75671
9.39526
9.03529
8.67763
8.3231
7.97254
7.62677
7.28661
6.95289
20.9996
21.4239
21.8217
22.1917
22.5327
22.8434
23.1226
23.3694
23.5832
23.7633
23.9087
24.0187
24.0933
24.1329
24.1381
24.1109
24.0532
23.9675
23.8563
23.7223
23.5679
23.3959
23.2083
23.0071
22.7941
22.5695
22.3332
22.084
21.8197
21.5378
21.2361
20.9125
20.5658
20.1966
19.8063
19.3977
18.975
18.5428
18.1062
17.6706
17.2402
16.8188
16.4095
16.013
15.6297
15.2585
14.8974
14.5441
14.1967
13.8536
13.5142
13.1801
12.8529
12.5359
12.2335
11.9497
11.6888
11.4551
11.2524
11.0841
10.9535
10.8635
10.8169
10.8158
10.8617
10.9558
11.0969
11.2829
11.5094
11.7676
12.0485
12.3384
12.622
12.884
13.1094
13.2836
13.3966
13.442
13.415
13.318
13.1545
12.9308
12.6559
12.3385
11.9865
11.6074
11.2069
10.7882
10.354
9.90552
9.44369
8.96992
8.48695
7.99777
7.50663
7.01852
6.53847
6.07146
5.62253
5.19668
18.7263
18.7672
18.7974
18.8167
18.8251
18.8225
18.8087
18.7837
18.7471
18.6986
18.6381
18.5652
18.48
18.3822
18.2717
18.1483
18.0119
17.8622
17.6989
17.5215
17.3296
17.1227
16.9001
16.6613
16.4059
16.1335
15.8437
15.5369
15.2134
14.8739
14.52
14.1538
13.7778
13.3954
13.0107
12.628
12.2518
11.887
11.5383
11.2097
10.9045
10.6262
10.3768
10.1574
9.96866
9.81089
9.68305
9.58403
9.51256
9.46703
9.44578
9.44722
9.47021
9.51371
9.57678
9.65908
9.76053
9.88104
10.0207
10.1798
10.3584
10.5564
10.7733
11.0088
11.2615
11.5294
11.8104
12.1013
12.3971
12.693
12.9832
13.2608
13.5189
13.7508
13.9509
14.1136
14.2342
14.311
14.3429
14.3293
14.2725
14.1755
14.0416
13.875
13.68
13.4613
13.2223
12.966
12.6954
12.4123
12.1173
11.8113
11.4947
11.1672
10.8289
10.4795
10.119
9.74731
9.36425
8.96971
18.0886
18.4511
18.8073
19.1556
19.4941
19.8214
20.1356
20.4354
20.7199
20.9884
21.2404
21.4764
21.6967
21.902
22.0928
22.27
22.4339
22.5847
22.7222
22.846
22.9551
23.0487
23.1254
23.1841
23.2235
23.2424
23.2399
23.2151
23.1672
23.0958
23.0004
22.8809
22.7371
22.5692
22.3773
22.1618
21.923
21.6615
21.3779
21.0731
20.7485
20.4059
20.0473
19.676
19.2956
18.91
18.5239
18.1423
17.7704
17.4129
17.0746
16.76
16.4726
16.2157
15.992
15.8028
15.6493
15.5319
15.4496
15.401
15.3846
15.3973
15.4362
15.4986
15.5817
15.6831
15.8012
15.9363
16.0888
16.2607
16.456
16.6789
16.9336
17.2238
17.553
17.9199
18.3182
18.741
19.175
19.6017
20.0023
20.3596
20.6577
20.8814
21.0252
21.0897
21.0764
20.9932
20.852
20.6645
20.4406
20.1895
19.9196
19.6332
19.3299
19.0094
18.6715
18.3157
17.9417
17.5493
[truncated: 44,000 more rows]

## Sheet: Sheet4
-12.8494	Right Foot Healthy
-13.0068	The first 2000 numbers are for the first subject, comprising 20 repetitions, each 100 frames and so on.
-13.1781
-13.3635
-13.5632
-13.7777
-14.0071
-14.2517
-14.5117
-14.7872
-15.0783
-15.3849
-15.707
-16.0445
-16.3974
-16.7655
-17.1483
-17.545
-17.955
-18.3773
-18.8105
-19.2529
-19.7031
-20.1594
-20.6201
-21.0835
-21.548
-22.0126
-22.4762
-22.9379
-23.397
-23.8536
-24.3075
-24.7589
-25.208
-25.6555
-26.1021
-26.5485
-26.9957
-27.4449
-27.8972
-28.3541
-28.8176
-29.2893
-29.7715
-30.2669
-30.7783
-31.3089
-31.8622
-32.4424
-33.054
-33.7012
-34.3894
-35.124
-35.9102
-36.7534
-37.6587
-38.6313
-39.676
-40.7955
-41.992
-43.2674
-44.6219
-46.0519
-47.5536
-49.1226
-50.7511
-52.4292
-54.1469
-55.8936
-57.6568
-59.4237
-61.1816
-62.9177
-64.6192
-66.2732
-67.867
-69.388
-70.8237
-72.1615
-73.3901
-74.4997
-75.4803
-76.3228
-77.023
-77.5785
-77.987
-78.2491
-78.3702
-78.3564
-78.2141
-77.9509
-77.5755
-77.0964
-76.5223
-75.8618
-75.1235
-74.3159
-73.4478
-72.5276
-13.1581
-13.1866
-13.2137
-13.2407
-13.269
-13.2998
-13.3346
-13.3743
-13.4199
-13.4719
-13.5305
-13.5954
-13.6662
-13.7422
-13.8226
-13.9067
-13.9942
-14.085
-14.1794
-14.2785
-14.3835
-14.4964
-14.6195
-14.7553
-14.9067
-15.0769
-15.2691
-15.4868
-15.7335
-16.0129
-16.328
-16.6822
-17.0776
-17.5151
-17.9954
-18.5169
-19.0764
-19.6704
-20.2931
-20.9382
-21.5989
-22.2682
-22.9387
-23.6042
-24.2594
-24.8993
-25.5206
-26.1216
-26.7005
-27.2577
-27.7945
-28.3124
-28.8148
-29.3052
-29.7874
-30.2663
-30.7463
-31.2327
-31.7306
-32.2456
-32.7837
-33.3514
-33.9554
-34.6031
-35.302
-36.0601
-36.8855
-37.7864
-38.7708
-39.8465
-41.021
-42.2998
-43.6862
-45.1829
-46.7867
-48.4914
-50.2892
-52.1654
-54.1037
-56.0862
-58.0922
-60.1006
-62.0902
-64.0394
-65.9267
-67.7296
-69.4254
-70.9915
-72.4075
-73.6539
-74.7141
-75.5809
-76.2487
-76.7176
-76.9969
-77.0965
-77.0265
-76.7969
-76.4175
-75.8984
-12.4603
-12.5083
-12.5546
-12.5996
-12.644
-12.688
-12.7323
-12.7777
-12.8256
-12.8774
-12.9343
-12.9978
-13.0688
-13.1479
-13.235
-13.3302
-13.4325
-13.5411
-13.6554
-13.7753
-13.9008
-14.0329
-14.1733
-14.3241
-14.4879
-14.6679
-14.8673
-15.0898
-15.3394
-15.6199
-15.9354
-16.2896
-16.6856
-17.1251
-17.6097
-18.1386
-18.7095
-19.3196
-19.964
-20.637
-21.3326
-22.0441
-22.7645
-23.4872
-24.2063
-24.9156
-25.6103
-26.2869
-26.9419
-27.5743
-28.1844
-28.773
-29.3439
-29.9015
-30.4513
-31.001
-31.5585
-32.1333
-32.7358
-33.3769
-34.0684
-34.8231
-35.6535
-36.5729
-37.5946
-38.7314
-39.9944
-41.3943
-42.9391
-44.6317
-46.4747
-48.4638
-50.5893
-52.8401
-55.1966
-57.6354
-60.131
-62.6508
-65.1601
-67.6232
-70.0015
-72.256
-74.3512
-76.2553
-77.9376
-79.3793
-80.5689
-81.4975
-82.1699
-82.5955
-82.7856
-82.7566
-82.5257
-82.1086
-81.518
-80.7665
-79.8665
-78.8307
-77.6715
-76.4015
-13.2901
-13.392
-13.5035
-13.6252
-13.7581
-13.903
-14.0606
-14.2318
-14.4167
-14.6154
-14.828
-15.0546
-15.2954
-15.5508
-15.8223
-16.1118
-16.4214
-16.7539
-17.1125
-17.5002
-17.9193
-18.3715
-18.8583
-19.3792
-19.9325
-20.5163
-21.1266
-21.7586
-22.4072
-23.0667
-23.7305
-24.3925
-25.0467
-25.6875
-26.3092
-26.9076
-27.4794
-28.0214
-28.5324
-29.0122
-29.4611
-29.8806
-30.2737
-30.6434
-30.9937
-31.3298
-31.6565
-31.9798
-32.306
-32.6418
-32.9939
-33.3694
-33.7757
-34.2201
-34.7105
-35.2548
-35.8611
-36.5378
-37.2935
-38.1362
-39.0736
-40.1133
-41.2616
-42.5227
-43.9009
-45.3978
-47.0117
-48.7406
-50.5794
-52.518
-54.546
-56.6497
-58.8101
-61.0075
-63.2199
-65.4207
-67.583
-69.6792
-71.6807
-73.5588
-75.2868
-76.843
-78.2063
-79.3602
-80.2993
-81.0197
-81.5218
-81.8171
-81.9185
-81.8394
-81.5942
-81.1974
-80.6614
-79.9927
-79.1962
-78.2773
-77.241
-76.0924
-74.8368
-73.4793
-10.6514
-10.6845
-10.7174
-10.7514
-10.7877
-10.8275
-10.8719
-10.9219
-10.9778
-11.0401
-11.1087
-11.1834
-11.264
-11.3503
-11.4423
-11.54
-11.6439
-11.7542
-11.8717
-11.9969
-12.1302
-12.272
-12.4224
-12.5814
-12.7485
-12.9231
-13.1046
-13.2924
-13.4862
-13.6859
-13.8926
-14.1076
-14.3331
-14.5726
-14.8296
-15.1079
-15.4118
-15.7451
-16.1098
-16.5075
-16.9389
-17.4017
-17.8934
-18.4102
-18.9471
-19.4987
-20.0602
-20.6265
-21.1931
-21.7568
-22.3151
-22.866
-23.4096
-23.9464
-24.4776
-25.0063
-25.5357
-26.0703
-26.6155
-27.1772
-27.7627
-28.38
-29.0374
-29.7448
-30.5123
-31.3504
-32.2701
-33.2827
-34.3987
-35.6276
-36.9787
-38.4579
-40.0683
-41.8122
-43.685
-45.6787
-47.7832
-49.9798
-52.2474
-54.5615
-56.8907
-59.2022
-61.4606
-63.6272
-65.6634
-67.5339
-69.2053
-70.6466
-71.84
-72.7719
-73.4337
-73.8314
-73.9733
-73.873
-73.5517
-73.0313
-72.3338
-71.4812
-70.4953
-69.398
-12.1589
-12.2318
-12.3099
-12.3927
-12.4799
-12.5714
-12.6666
-12.7653
-12.8671
-12.9717
-13.0787
-13.188
-13.3002
-13.4153
-13.5339
-13.6569
-13.7851
-13.9192
-14.0601
-14.2088
-14.366
-14.5328
-14.71
-14.8989
-15.1007
-15.3171
-15.5495
-15.7998
-16.0697
-16.361
-16.675
-17.0128
-17.3754
-17.7629
-18.1751
-18.6117
-19.0713
-19.5523
-20.0528
-20.5703
-21.1017
-21.6438
-22.1932
-22.7461
-23.2987
-23.8474
-24.3896
-24.9223
-25.4434
-25.9527
-26.4502
-26.9364
-27.4145
-27.8881
-28.3614
-28.8404
-29.3321
-29.8437
-30.3833
-30.9597
-31.5814
-32.2575
-32.9968
-33.8084
-34.7009
-35.6828
-36.7624
-37.9473
-39.2435
-40.6572
-42.1921
-43.8483
-45.625
-47.519
-49.5189
-51.6125
-53.7851
-56.0138
-58.2732
-60.5376
-62.7777
-64.963
-67.0631
-69.0514
-70.9028
-72.5929
-74.1047
-75.4266
-76.5478
-77.465
-78.183
-78.707
-79.0448
-79.2074
-79.2063
-79.053
-78.7589
-78.3354
-77.794
-77.146
-13.5382
-13.6458
-13.7646
-13.895
-14.037
-14.1909
-14.3568
-14.5348
-14.7251
-14.9277
-15.1426
-15.3701
-15.6111
-15.8663
-16.1367
-16.4238
-16.729
-17.0537
-17.3993
-17.7669
-18.1577
-18.5721
-19.0097
-19.4704
-19.9528
-20.4547
-20.9736
-21.5065
-22.0498
-22.5995
-23.1517
-23.7032
-24.2504
-24.7902
-25.3207
-25.8406
-26.3489
-26.8454
-27.331
-27.8067
-28.2738
-28.734
-29.1895
-29.6421
-30.0938
-30.5465
-31.0022
-31.4627
-31.9298
-32.4052
-32.8907
-33.3882
-33.8995
-34.427
-34.9733
-35.5414
-36.1344
-36.7569
-37.4133
-38.1082
-38.8469
-39.6346
-40.4765
-41.3766
-42.3385
-43.3656
-44.4598
-45.6215
-46.8511
-48.1481
-49.5111
-50.9381
-52.4269
-53.9742
-55.5761
-57.2287
-58.9256
-60.6592
-62.422
-64.2032
-65.9895
-67.7674
-69.5214
-71.2329
-72.883
-74.4533
-75.9256
-77.2823
-78.5065
-79.587
-80.5143
-81.2797
-81.8829
-82.3285
-82.6216
-82.7669
-82.7692
-82.6335
-82.3646
-81.9673
-12.0893
-12.134
-12.1749
-12.2132
-12.25
-12.2863
-12.3232
-12.362
-12.4038
-12.45
-12.5013
-12.5582
-12.6207
-12.6886
-12.7607
-12.8362
-12.9141
-12.9931
-13.0724
-13.1517
-13.2311
-13.311
-13.393
-13.4788
-13.5702
-13.6698
-13.78
-13.9028
-14.0397
-14.1923
-14.3615
-14.5476
-14.7509
-14.9721
-15.2118
-15.4709
-15.7507
-16.0527
-16.3785
-16.7295
-17.1066
-17.511
-17.943
-18.4026
-18.8899
-19.4043
-19.9452
-20.5115
-21.1017
-21.714
-22.3459
-22.9945
-23.6567
-24.3298
-25.0113
-25.6989
-26.3924
-27.093
-27.8025
-28.5263
-29.2718
-30.0468
-30.8635
-31.7349
-32.6745
-33.6977
-34.82
-36.0558
-37.4176
-38.9176
-40.5635
-42.3586
-44.3051
-46.3984
-48.6286
-50.9845
-53.4472
-55.993
-58.5966
-61.2232
-63.8341
-66.389
-68.8409
-71.1413
-73.2448
-75.1135
-76.711
-78.011
-79.0045
-79.6849
-80.0555
-80.1324
-79.9323
-79.4759
-78.7872
-77.8904
-76.8093
-75.5681
-74.1909
-72.7016
-11.6865
-11.7139
-11.7497
-11.7929
-11.8426
-11.8978
-11.9574
-12.0205
-12.0851
-12.1495
-12.2122
-12.2725
-12.33
-12.3845
-12.4366
-12.4871
-12.5369
-12.587
-12.6386
-12.6927
-12.7501
-12.8118
-12.8782
-12.9497
-13.0268
-13.1095
-13.1981
-13.2924
-13.3924
-13.498
-13.6089
-13.7247
-13.8452
-13.9698
-14.0984
-14.2308
-14.3669
-14.5072
-14.6525
-14.8037
-14.9628
-15.132
-15.3136
-15.5111
-15.7278
-15.9673
-16.2329
-16.5277
-16.8548
-17.2157
-17.6115
-18.0429
-18.5091
-19.0089
-19.541
-20.1035
-20.6943
-21.312
-21.9561
-22.6263
-23.3235
-24.0512
-24.8132
-25.6148
-26.4638
-27.3686
-28.3384
-29.384
-30.5163
-31.7462
-33.0843
-34.541
-36.1245
-37.8398
-39.6917
-41.6795
-43.7966
-46.036
-48.3835
-50.8185
-53.3197
-55.8602
-58.4086
-60.933
-63.4008
-65.778
-68.0318
-70.1351
-72.0644
-73.7979
-75.3256
-76.6436
-77.7493
-78.6507
-79.3601
-79.8898
-80.2523
-80.4598
-80.5247
-80.4592
-14.4918
-14.6588
-14.8343
-15.0179
-15.2093
-15.4082
-15.6141
-15.8267
-16.0455
-16.2697
-16.4982
-16.7293
-16.961
-17.1909
-17.4162
-17.6341
-17.8422
-18.0382
-18.2201
-18.3876
-18.5411
-18.6813
-18.8111
-18.9338
-19.0532
-19.1741
-19.3014
-19.4402
-19.5953
-19.7715
-19.9726
-20.2014
-20.4607
-20.7516
-21.0741
-21.4281
-21.8126
-22.2261
-22.667
-23.1338
-23.6255
-24.141
-24.6808
-25.2457
-25.8371
-26.4581
-27.1121
-27.8032
-28.5368
-29.3186
-30.1551
-31.0541
-32.0233
-33.0712
-34.2071
-35.4398
-36.7772
-38.2262
-39.7931
-41.4796
-43.2855
-45.2093
-47.2422
-49.3739
-51.5911
-53.8735
-56.1994
-58.5441
-60.8774
-63.1685
-65.3858
-67.4966
-69.4685
-71.2746
-72.8929
-74.3025
-75.4938
-76.4634
-77.2097
-77.7383
-78.0582
-78.1782
-78.1069
-77.8529
-77.4241
-76.8266
-76.0663
-75.1498
-74.0858
-72.8828
-71.5519
-70.107
-68.562
-66.9281
-65.2141
-63.4289
-61.5815
-59.6805
-57.7349
-55.7536
-11.9276
-11.9996
-12.0722
-12.1455
-12.2195
-12.2943
-12.3698
-12.4462
-12.5243
-12.6054
-12.691
-12.7829
-12.883
-12.9937
-13.1168
-13.2546
-13.409
-13.5819
-13.775
-13.9895
-14.2268
-14.4882
-14.7745
-15.0868
-15.4258
-15.7921
-16.1862
-16.6085
-17.0589
-17.5371
-18.0429
-18.5754
-19.1333
-19.7158
-20.3209
-20.9467
-21.5912
-22.252
-22.9263
-23.6115
-24.3046
-25.0032
-25.7046
-26.4063
-27.1069
-27.8048
-28.4989
-29.1883
-29.8726
-30.5512
-31.2236
-31.8892
-32.5473
-33.1983
-33.844
-34.4865
-35.1296
-35.782
-36.4533
-37.1539
-37.8985
-38.7033
-39.5841
-40.5552
-41.6301
-42.8218
-44.1379
-45.5802
-47.1498
-48.8434
-50.6489
-52.553
-54.5403
-56.5879
-58.6708
-60.7639
-62.839
-64.8666
-66.8172
-68.6649
-70.3861
-71.9575
-73.3616
-74.5892
-75.6318
-76.4841
-77.1492
-77.632
-77.9378
-78.075
-78.0531
-77.8816
-77.5689
-77.1231
-76.5522
-75.864
-75.0665
-74.1678
-73.1758
-72.0984
-12.8543
-12.9466
-13.0423
-13.1415
-13.2444
-13.351
-13.4616
-13.5761
-13.6951
-13.8193
-13.9494
-14.0862
-14.2303
-14.3824
-14.5431
-14.7132
-14.8931
-15.0836
-15.2855
-15.4994
-15.7262
-15.9669
-16.2224
-16.494
-16.7826
-17.0892
-17.4148
-17.7601
-18.1255
-18.5112
-18.917
-19.3423
-19.7858
-20.2466
-20.7229
-21.2127
-21.7141
-22.2248
-22.7424
-23.2646
-23.789
-24.3133
-24.8352
-25.3525
-25.8636
-26.3671
-26.8615
-27.3466
-27.8222
-28.2886
-28.7468
-29.1986
-29.6458
-30.0912
-30.5383
-30.9909
-31.4532
-31.9311
-32.4304
-32.9576
-33.5206
-34.1281
-34.7888
-35.512
-36.3077
-37.1857
-38.1546
-39.2215
-40.3939
-41.6762
-43.0684
-44.5698
-46.1776
-47.8811
-49.6683
-51.5258
-53.4342
-55.3712
-57.3143
-59.24
-61.1233
-62.9396
-64.6667
-66.287
-67.7827
-69.1395
-70.3514
-71.4138
-72.3233
-73.0833
-73.6996
-74.1776
-74.5236
-74.7438
-74.8445
-74.832
-74.7127
-74.4928
-74.1786
-73.7765
-14.5914
-14.674
-14.7551
-14.8348
-14.9132
-14.9905
-15.0666
-15.1418
-15.2161
-15.2899
-15.3637
-15.4378
-15.5126
-15.5886
-15.666
-15.7454
-15.8273
-15.9123
-16.0011
-16.0942
-16.1925
-16.2966
-16.4073
-16.5251
-16.6507
-16.7847
-16.9277
-17.0803
-17.2432
-17.4169
-17.6021
-17.7994
-18.0097
-18.2334
-18.4713
-18.7239
-18.9918
-19.2754
-19.5751
-19.8913
-20.2242
-20.574
-20.9407
-21.3245
-21.7255
-22.144
-22.5803
-23.0354
-23.5104
-24.0067
-24.5264
-25.0725
-25.6478
-26.2556
-26.9006
-27.5873
-28.3203
-29.1053
-29.948
-30.8543
-31.8301
-32.8814
-34.014
-35.2336
-36.544
-37.9485
-39.4502
-41.0494
-42.7436
-44.5298
-46.4039
-48.3562
-50.3758
-52.4516
-54.5684
-56.7078
-58.8514
-60.9798
-63.0721
-65.1067
-67.0626
-68.9214
-70.6671
-72.2832
-73.757
-75.082
-76.2527
-77.2643
-78.1178
-78.8169
-79.365
-79.7665
-80.0265
-80.1504
-80.1433
-80.0105
-79.7574
-79.389
-78.9109
-78.3281
-14.0065
-14.1995
-14.3974
-14.6015
-14.813
-15.0332
-15.2634
-15.505
-15.76
-16.0314
-16.3221
-16.635
-16.9727
-17.3379
-17.733
-18.1594
-18.6185
-19.1112
-19.637
-20.1949
-20.7836
-21.4007
-22.0429
-22.707
-23.389
-24.0844
-24.7885
-25.4967
-26.2042
-26.9061
-27.5977
-28.2752
-28.9349
-29.5734
-30.1885
-30.7791
-31.3439
-31.8832
-32.3992
-32.8936
-33.3698
-33.8327
-34.2877
-34.7406
-35.1988
-35.6701
-36.1624
-36.6842
-37.2442
-37.8513
-38.514
-39.2407
-40.0395
-40.918
-41.8824
-42.9387
-44.0921
-45.3451
-46.7
-48.158
-49.7162
-51.3702
-53.1151
-54.9402
-56.8312
-58.7737
-60.7483
-62.7309
-64.697
-66.6215
-68.4779
-70.2398
-71.8825
-73.3886
-74.7422
-75.9287
-76.9436
-77.7864
-78.4571
-78.9605
-79.3048
-79.4986
-79.5504
-79.469
-79.263
-78.9405
-78.5077
-77.9703
-77.334
-76.6027
-75.7798
-74.8687
-73.8722
-72.7932
-71.6343
-70.3984
-69.0882
-67.7063
-66.2557
-64.7389
-12.229
-12.2745
-12.3204
-12.3679
-12.4185
-12.4734
-12.534
-12.6015
-12.6768
-12.7607
-12.854
-12.9567
-13.069
-13.1911
-13.3231
-13.4654
-13.6192
-13.7861
-13.9678
-14.1671
-14.3867
-14.6292
-14.8965
-15.1899
-15.5104
-15.8571
-16.2289
-16.6243
-17.0414
-17.4784
-17.9338
-18.4069
-18.8971
-19.4038
-19.927
-20.4665
-21.021
-21.5889
-22.1683
-22.7562
-23.3491
-23.9434
-24.5356
-25.1224
-25.7009
-26.2695
-26.827
-27.3732
-27.9094
-28.4373
-28.9595
-29.4797
-30.0017
-30.5307
-31.0725
-31.633
-32.2198
-32.8413
-33.506
-34.224
-35.0063
-35.8635
-36.8066
-37.8466
-38.9933
-40.2531
-41.6321
-43.1325
-44.7505
-46.4813
-48.3155
-50.2379
-52.2326
-54.2806
-56.3603
-58.4495
-60.525
-62.5624
-64.5377
-66.4261
-68.2028
-69.8442
-71.3308
-72.6444
-73.7708
-74.706
-75.4481
-75.9999
-76.3725
-76.5779
-76.629
-76.5392
-76.3218
-75.9861
-75.5378
-74.9827
-74.3265
-73.5748
-72.7333
-71.8079
-14.4763
-14.5987
-14.7273
-14.8624
-15.0039
-15.152
-15.307
-15.471
-15.6468
-15.8377
-16.0483
-16.2834
-16.5477
-16.8457
-17.1821
-17.5595
-17.9802
-18.4449
-18.9519
-19.4991
-20.0822
-20.6956
-21.3335
-21.9893
-22.6559
-23.3267
-23.9949
-24.6538
-25.2977
-25.9209
-26.5184
-27.0876
-27.6259
-28.1331
-28.6113
-29.0632
-29.4942
-29.9106
-30.3195
-30.7284
-31.1453
-31.5768
-32.0284
-32.5054
-33.0101
-33.5439
-34.1074
-34.6992
-35.3181
-35.9628
-36.6322
-37.326
-38.0464
-38.7962
-39.5799
-40.4042
-41.2761
-42.2024
-43.1896
-44.2434
-45.3666
-46.5613
-47.8278
-49.1643
-50.5689
-52.0384
-53.5692
-55.1567
-56.7945
-58.4758
-60.1906
-61.9269
-63.6715
-65.4082
-67.1194
-68.7866
-70.3898
-71.9088
-73.3247
-74.6197
-75.7783
-76.7925
-77.6563
-78.3691
-78.9374
-79.3683
-79.6696
-79.8498
-79.9156
-79.8695
-79.713
-79.4444
-79.0594
-78.5531
-77.9205
-77.1564
-76.2555
-75.2127
-74.0227
-72.6803
-14.2844
-14.4054
-14.5367
-14.679
-14.833
-14.9995
-15.1792
-15.3728
-15.5809
-15.8033
-16.0402
-16.2914
-16.5568
-16.8361
-17.1291
-17.4355
-17.7551
-18.0876
-18.4327
-18.7902
-19.1595
-19.5403
-19.9317
-20.3328
-20.7425
-21.1596
-21.5824
-22.0093
-22.4386
-22.8686
-23.2975
-23.7237
-24.1457
-24.5623
-24.9723
-25.3749
-25.7698
-26.1566
-26.5355
-26.9074
-27.2731
-27.6339
-27.9917
-28.3489
-28.7077
-29.0714
-29.4438
-29.8287
-30.2306
-30.6552
-31.1081
-31.5953
-32.1236
-32.7
-33.3315
-34.0249
-34.7867
-35.6235
-36.5407
-37.5421
-38.6313
-39.8111
-41.0807
-42.4384
-43.8825
-45.4072
-47.0049
-48.6676
-50.3854
-52.1452
-53.9334
-55.7363
-57.5379
-59.3218
-61.0715
-62.7715
-64.4066
-65.9615
-67.4233
-68.7824
-70.0293
-71.1563
-72.1617
-73.0452
-73.807
-74.4513
-74.9846
-75.4136
-75.7448
-75.9844
-76.1386
-76.2127
-76.2089
-76.1283
-75.9724
-75.7423
-75.4393
-75.0648
-74.6199
-74.1061
-11.5768
-11.6022
-11.6322
-11.668
-11.7112
-11.763
-11.8246
-11.8955
-11.9746
-12.0608
-12.1529
-12.2494
-12.3502
-12.4556
-12.5664
-12.6845
-12.8122
-12.9515
-13.1047
-13.2739
-13.46
-13.6639
-13.8857
-14.1251
-14.3815
-14.655
-14.9454
-15.2537
-15.5819
-15.9323
-16.3083
-16.7135
-17.1513
-17.6235
-18.1317
-18.6748
-19.2494
-19.8516
-20.4746
-21.1112
-21.7544
-22.3974
-23.0339
-23.6604
-24.2738
-24.8734
-25.4611
-26.0394
-26.6127
-27.1865
-27.7666
-28.3598
-28.9732
-29.6143
-30.2912
-31.0123
-31.7873
-32.626
-33.5407
-34.5456
-35.6556
-36.8884
-38.2622
-39.7922
-41.4905
-43.3665
-45.4165
-47.6322
-49.9959
-52.476
-55.0385
-57.6396
-60.2314
-62.7658
-65.1959
-67.4753
-69.5658
-71.4345
-73.0536
-74.4094
-75.4919
-76.3004
-76.8437
-77.1323
-77.1824
-77.0122
-76.639
-76.0798
-75.3506
-74.4635
-73.4292
-72.2566
-70.9518
-69.5206
-67.9681
-66.2995
-64.5196
-62.6336
-60.6464
-58.563
-15.9213
-16.0681
-16.2208
-16.3795
-16.544
-16.7143
-16.8902
-17.0716
-17.2586
-17.4512
-17.6493
-17.8531
-18.0625
-18.2775
-18.4984
-18.7251
-18.9579
-19.1969
-19.4424
-19.6947
-19.954
-20.2209
-20.4955
-20.7783
-21.0699
-21.3708
-21.6816
-22.0031
-22.336
-22.6813
-23.0397
-23.4121
-23.7994
-24.2018
-24.6193
-25.052
-25.499
-25.9591
-26.4308
-26.9124
-27.4017
-27.8964
-28.3947
-28.8949
-29.3955
-29.8954
-30.3953
-30.8956
-31.3976
-31.9047
-32.4206
-32.9493
-33.4972
-34.071
-34.6776
-35.3256
-36.0239
-36.7816
-37.6081
-38.5133
-39.5067
-40.5964
-41.7894
-43.0924
-44.5086
-46.0374
-47.6779
-49.425
-51.2672
-53.1927
-55.1861
-57.2255
-59.2879
-61.3492
-63.3813
-65.3555
-67.2438
-69.0211
-70.6627
-72.146
-73.4577
-74.5883
-75.5293
-76.2821
-76.8529
-77.2484
-77.4776
-77.5518
-77.482
-77.2775
-76.9458
-76.4944
-75.9291
-75.2536
-74.4714
-73.586
-72.6009
-71.5196
-70.3457
-69.0827
-11.6271
-11.694
-11.7637
-11.8376
-11.9171
-12.0037
-12.0988
-12.2038
-12.3194
-12.4466
-12.586
-12.7375
-12.9013
-13.0772
-13.2654
-13.4658
-13.6789
-13.9056
-14.1468
-14.404
-14.6794
-14.9753
-15.2943
-15.6399
-16.0152
-16.4235
-16.8678
-17.3514
-17.8761
-18.4431
-19.0534
-19.7062
-20.3991
-21.1298
-21.8936
-22.6846
-23.4967
-24.3227
-25.1546
-25.9844
-26.8051
-27.6099
-28.3925
-29.1494
-29.878
-30.5765
-31.2462
-31.8896
-32.5096
-33.111
-33.6991
-34.2792
-34.8566
-35.4366
-36.0244
-36.6242
-37.2401
-37.8763
-38.5368
-39.2253
-39.9461
-40.7035
-41.5022
-42.3471
-43.2436
-44.1975
-45.2147
-46.302
-47.4661
-48.713
-50.0475
-51.4743
-52.9943
-54.6041
-56.2996
-58.0716
-59.9047
-61.7833
-63.6881
-65.5964
-67.4855
-69.3313
-71.1093
-72.7948
-74.3642
-75.7948
-77.0641
-78.1554
-79.0549
-79.7502
-80.2393
-80.5254
-80.6126
-80.5101
-80.2296
-79.7827
-79.1811
-78.4362
-77.5597
-76.5633
[truncated: 44,000 more rows]

## Sheet: Sheet5
-31.4029	Right Shank Healthy
-31.8077	The first 2000 numbers are for the first subject, comprising 20 repetitions, each 100 frames and so on.
-32.2235
-32.6503
-33.0879
-33.5364
-33.9956
-34.4654
-34.9458
-35.4366
-35.9374
-36.4481
-36.9683
-37.4976
-38.0353
-38.5811
-39.1341
-39.6937
-40.2591
-40.8294
-41.4036
-41.9807
-42.5597
-43.1396
-43.719
-44.297
-44.8724
-45.4443
-46.012
-46.5744
-47.1313
-47.6824
-48.2278
-48.7674
-49.3017
-49.8314
-50.357
-50.8792
-51.3985
-51.9157
-52.4314
-52.9461
-53.4604
-53.9747
-54.4897
-55.006
-55.5243
-56.0453
-56.5698
-57.0988
-57.6332
-58.1738
-58.7216
-59.2777
-59.8429
-60.4184
-61.0052
-61.6046
-62.2178
-62.8457
-63.489
-64.1489
-64.8254
-65.5182
-66.2266
-66.9498
-67.6862
-68.4334
-69.189
-69.9503
-70.7137
-71.4755
-72.2318
-72.9781
-73.7094
-74.4206
-75.1066
-75.762
-76.3814
-76.9595
-77.4909
-77.9709
-78.3944
-78.7568
-79.0542
-79.283
-79.4398
-79.5217
-79.5274
-79.4557
-79.3055
-79.0772
-78.7723
-78.3923
-77.9387
-77.4128
-76.8161
-76.1501
-75.4162
-74.6158
-27.5246
-27.8065
-28.0892
-28.373
-28.6583
-28.9456
-29.2353
-29.5279
-29.824
-30.1241
-30.4292
-30.7401
-31.0577
-31.3825
-31.7151
-32.0559
-32.4047
-32.7612
-33.1253
-33.4971
-33.8767
-34.2649
-34.6626
-35.0711
-35.4916
-35.9256
-36.3748
-36.8407
-37.325
-37.8295
-38.3555
-38.9045
-39.4772
-40.0734
-40.6928
-41.3336
-41.9931
-42.6687
-43.3563
-44.0519
-44.7513
-45.4507
-46.1464
-46.8351
-47.5145
-48.1825
-48.8377
-49.4796
-50.1077
-50.7226
-51.3253
-51.917
-52.4998
-53.0756
-53.6466
-54.2144
-54.7808
-55.3468
-55.913
-56.4798
-57.0475
-57.6163
-58.1864
-58.7583
-59.3329
-59.9111
-60.4945
-61.0851
-61.6851
-62.297
-62.9236
-63.5671
-64.2295
-64.9128
-65.6176
-66.3441
-67.0921
-67.8599
-68.6454
-69.4453
-70.2546
-71.0681
-71.8792
-72.6807
-73.4649
-74.2241
-74.9503
-75.6355
-76.2714
-76.8499
-77.3626
-77.8005
-78.155
-78.4184
-78.585
-78.649
-78.6049
-78.4471
-78.17
-77.7679
-27.6559
-27.9906
-28.326
-28.6627
-29.0011
-29.3416
-29.6849
-30.0315
-30.3825
-30.7388
-31.1013
-31.4711
-31.8492
-32.2363
-32.6333
-33.0407
-33.4587
-33.8875
-34.3272
-34.7776
-35.2383
-35.7092
-36.1899
-36.6802
-37.1802
-37.6901
-38.2104
-38.7422
-39.2871
-39.8467
-40.4234
-41.0196
-41.6371
-42.2776
-42.9422
-43.6307
-44.3414
-45.0726
-45.8205
-46.5804
-47.3478
-48.1176
-48.8848
-49.6449
-50.3942
-51.1293
-51.8474
-52.5469
-53.2259
-53.884
-54.521
-55.1373
-55.7344
-56.3143
-56.8794
-57.4333
-57.9796
-58.5224
-59.0661
-59.6153
-60.1743
-60.7473
-61.3389
-61.9529
-62.5937
-63.2652
-63.9712
-64.7156
-65.5015
-66.331
-67.206
-68.1263
-69.0902
-70.0952
-71.1357
-72.2044
-73.293
-74.3901
-75.4834
-76.5601
-77.6065
-78.6087
-79.5535
-80.4285
-81.2213
-81.9211
-82.5179
-83.0022
-83.3666
-83.6044
-83.7099
-83.6799
-83.5117
-83.2042
-82.7586
-82.1763
-81.459
-80.608
-79.6248
-78.5108
-32.0476
-32.4072
-32.773
-33.1457
-33.5264
-33.9158
-34.3148
-34.7241
-35.1435
-35.5727
-36.0111
-36.4582
-36.9131
-37.3753
-37.8448
-38.3219
-38.8069
-39.3011
-39.8059
-40.3228
-40.8535
-41.3993
-41.9617
-42.541
-43.1373
-43.7502
-44.3782
-45.0187
-45.6695
-46.3271
-46.9878
-47.6477
-48.3034
-48.9515
-49.5887
-50.2127
-50.8218
-51.4145
-51.9902
-52.5488
-53.0906
-53.6162
-54.1268
-54.6236
-55.108
-55.5814
-56.0455
-56.5019
-56.9524
-57.3989
-57.8437
-58.2892
-58.738
-59.1929
-59.6567
-60.1322
-60.6221
-61.1288
-61.6547
-62.202
-62.7726
-63.3683
-63.991
-64.6419
-65.3223
-66.033
-66.774
-67.5452
-68.3457
-69.1731
-70.0251
-70.8979
-71.786
-72.6833
-73.5829
-74.4755
-75.3517
-76.2018
-77.0151
-77.7809
-78.4888
-79.1293
-79.6931
-80.1713
-80.5572
-80.8439
-81.0257
-81.0992
-81.0612
-80.9097
-80.6447
-80.2669
-79.7777
-79.1802
-78.4779
-77.6743
-76.7729
-75.7773
-74.6911
-73.5176
-20.729
-21.0325
-21.3435
-21.6631
-21.9925
-22.3327
-22.685
-23.0502
-23.4289
-23.8215
-24.2279
-24.6478
-25.0805
-25.5253
-25.9815
-26.4485
-26.9261
-27.4142
-27.9129
-28.4227
-28.944
-29.477
-30.0217
-30.5781
-31.1454
-31.7227
-32.3087
-32.9022
-33.5015
-34.1055
-34.7134
-35.3247
-35.9393
-36.558
-37.1813
-37.8104
-38.4464
-39.0907
-39.7441
-40.4075
-41.0815
-41.7657
-42.4592
-43.1607
-43.8672
-44.5756
-45.2826
-45.9849
-46.6789
-47.3624
-48.0336
-48.6911
-49.3346
-49.964
-50.5795
-51.1821
-51.7729
-52.3537
-52.9269
-53.4952
-54.062
-54.6313
-55.207
-55.7929
-56.3928
-57.0103
-57.648
-58.3086
-58.9942
-59.7061
-60.4458
-61.2138
-62.0101
-62.8347
-63.686
-64.5615
-65.4587
-66.372
-67.2959
-68.223
-69.1438
-70.0479
-70.9239
-71.7588
-72.5397
-73.2537
-73.8885
-74.4318
-74.8741
-75.2066
-75.4216
-75.5145
-75.4815
-75.3208
-75.034
-74.6229
-74.0894
-73.4354
-72.6627
-71.7731
-27.7478
-28.1325
-28.5224
-28.9169
-29.3156
-29.7179
-30.1232
-30.5309
-30.9408
-31.3525
-31.7658
-32.1808
-32.5975
-33.0161
-33.437
-33.8604
-34.287
-34.7173
-35.1522
-35.5925
-36.0391
-36.4929
-36.9549
-37.426
-37.9069
-38.3982
-38.9005
-39.4143
-39.9396
-40.4769
-41.026
-41.5866
-42.1587
-42.7415
-43.3342
-43.9362
-44.5462
-45.1629
-45.7849
-46.4105
-47.0376
-47.6643
-48.2883
-48.9071
-49.5184
-50.1198
-50.7097
-51.2863
-51.8485
-52.3964
-52.9304
-53.451
-53.9604
-54.4607
-54.9545
-55.4448
-55.9347
-56.4275
-56.9265
-57.435
-57.9561
-58.4926
-59.0471
-59.622
-60.2193
-60.8405
-61.4871
-62.1603
-62.861
-63.5901
-64.3484
-65.1366
-65.9552
-66.8048
-67.6849
-68.5953
-69.5348
-70.5002
-71.4875
-72.492
-73.5056
-74.5187
-75.5216
-76.5023
-77.4477
-78.3445
-79.1803
-79.9429
-80.62
-81.2017
-81.6797
-82.0461
-82.2953
-82.4258
-82.4361
-82.3247
-82.0901
-81.731
-81.2458
-80.6331
-31.8149
-32.198
-32.5879
-32.9848
-33.389
-33.8007
-34.2204
-34.6482
-35.0842
-35.5281
-35.9795
-36.4383
-36.9041
-37.3765
-37.8554
-38.341
-38.8334
-39.3331
-39.8406
-40.3567
-40.882
-41.4171
-41.9621
-42.517
-43.0814
-43.6541
-44.234
-44.8195
-45.4086
-45.9992
-46.5894
-47.1768
-47.7594
-48.3353
-48.9028
-49.4607
-50.008
-50.5441
-51.0692
-51.5838
-52.0885
-52.5846
-53.0734
-53.5564
-54.0348
-54.5099
-54.9832
-55.4552
-55.9268
-56.3983
-56.8702
-57.3424
-57.815
-58.288
-58.7616
-59.2357
-59.7106
-60.187
-60.6656
-61.1472
-61.6332
-62.1253
-62.625
-63.134
-63.6544
-64.188
-64.7365
-65.3011
-65.8832
-66.4838
-67.1034
-67.7423
-68.4005
-69.0774
-69.7721
-70.4832
-71.2086
-71.9455
-72.6908
-73.4407
-74.1906
-74.9359
-75.6714
-76.3916
-77.0907
-77.763
-78.4023
-79.0028
-79.5581
-80.0622
-80.5087
-80.8916
-81.2057
-81.4467
-81.6101
-81.6916
-81.6867
-81.591
-81.4003
-81.1099
-27.5476
-27.8676
-28.187
-28.5065
-28.8268
-29.1486
-29.4728
-29.7997
-30.1298
-30.4631
-30.8
-31.1405
-31.4849
-31.8333
-32.1857
-32.5424
-32.9031
-33.2678
-33.6363
-34.0087
-34.3849
-34.7651
-35.1496
-35.5392
-35.9344
-36.3362
-36.7455
-37.1634
-37.5906
-38.0279
-38.4759
-38.9348
-39.4049
-39.8861
-40.3782
-40.8811
-41.3944
-41.9181
-42.452
-42.9959
-43.5499
-44.114
-44.6882
-45.2728
-45.8678
-46.4734
-47.0897
-47.7165
-48.3526
-48.9969
-49.6478
-50.3027
-50.959
-51.6143
-52.2664
-52.9131
-53.5537
-54.1881
-54.8168
-55.4416
-56.0652
-56.6907
-57.3224
-57.9651
-58.6239
-59.3049
-60.0142
-60.7579
-61.5415
-62.3702
-63.2478
-64.1755
-65.1543
-66.1817
-67.2524
-68.3604
-69.496
-70.6472
-71.8017
-72.9445
-74.0596
-75.131
-76.1422
-77.0767
-77.9186
-78.654
-79.2692
-79.7527
-80.0963
-80.2925
-80.3368
-80.228
-79.9654
-79.5511
-78.9894
-78.2848
-77.4416
-76.4644
-75.3574
-74.1252
-24.6261
-24.884
-25.1389
-25.3916
-25.6426
-25.8927
-26.1426
-26.3933
-26.646
-26.9025
-27.1642
-27.4323
-27.7082
-27.993
-28.2873
-28.5916
-28.9063
-29.2315
-29.5672
-29.9133
-30.2698
-30.6367
-31.0141
-31.4022
-31.8012
-32.2115
-32.6332
-33.0667
-33.5119
-33.9687
-34.4371
-34.9165
-35.4066
-35.9066
-36.4157
-36.9328
-37.4569
-37.9869
-38.5216
-39.06
-39.6015
-40.1461
-40.6937
-41.2448
-41.8005
-42.3618
-42.9298
-43.5056
-44.0902
-44.6843
-45.2882
-45.9022
-46.5259
-47.1589
-47.8008
-48.4509
-49.1087
-49.7738
-50.4458
-51.1249
-51.811
-52.5048
-53.2071
-53.9189
-54.6416
-55.3768
-56.1264
-56.8924
-57.6766
-58.481
-59.3067
-60.155
-61.0265
-61.9206
-62.8369
-63.7743
-64.7309
-65.7049
-66.6942
-67.696
-68.7079
-69.726
-70.7458
-71.7626
-72.7699
-73.7598
-74.7245
-75.6549
-76.5413
-77.3742
-78.1442
-78.8422
-79.4595
-79.9899
-80.4284
-80.7698
-81.0092
-81.1413
-81.1612
-81.0638
-34.1328
-34.5122
-34.8989
-35.2929
-35.6942
-36.1028
-36.5186
-36.9415
-37.371
-37.8067
-38.2479
-38.6936
-39.1428
-39.594
-40.0455
-40.4955
-40.9418
-41.3823
-41.8148
-42.2378
-42.6501
-43.0507
-43.4402
-43.8197
-44.1907
-44.5561
-44.9191
-45.2831
-45.6516
-46.0284
-46.4163
-46.8174
-47.2337
-47.6658
-48.1136
-48.5765
-49.0532
-49.5419
-50.0409
-50.5485
-51.0629
-51.5828
-52.1078
-52.6377
-53.1728
-53.7146
-54.2647
-54.8251
-55.3981
-55.9864
-56.5922
-57.2181
-57.8664
-58.5392
-59.2386
-59.9664
-60.7241
-61.513
-62.3342
-63.1881
-64.0746
-64.9934
-65.9425
-66.9196
-67.9213
-68.9423
-69.9766
-71.0168
-72.053
-73.075
-74.0709
-75.0272
-75.9301
-76.7659
-77.5212
-78.1825
-78.7397
-79.184
-79.5074
-79.706
-79.7774
-79.7198
-79.5341
-79.2217
-78.7846
-78.2252
-77.5465
-76.7514
-75.8429
-74.8241
-73.698
-72.4679
-71.1367
-69.7076
-68.1837
-66.5682
-64.8642
-63.0748
-61.2032
-59.2526
-27.6428
-27.9789
-28.3205
-28.668
-29.0216
-29.3814
-29.7477
-30.1207
-30.5009
-30.8892
-31.2863
-31.693
-32.1103
-32.5392
-32.9805
-33.4349
-33.9029
-34.3852
-34.8819
-35.3931
-35.9187
-36.4586
-37.0125
-37.58
-38.1607
-38.7542
-39.3601
-39.9779
-40.6071
-41.2474
-41.898
-42.5582
-43.2271
-43.9039
-44.5871
-45.2755
-45.9674
-46.6612
-47.355
-48.047
-48.7351
-49.4174
-50.0919
-50.7566
-51.4099
-52.0501
-52.6758
-53.2863
-53.8815
-54.4612
-55.0263
-55.5787
-56.12
-56.6529
-57.1805
-57.7062
-58.2336
-58.7664
-59.3086
-59.864
-60.4364
-61.0293
-61.6463
-62.2905
-62.9645
-63.6708
-64.4109
-65.1854
-65.9947
-66.8383
-67.7141
-68.6194
-69.5514
-70.5047
-71.4736
-72.452
-73.4317
-74.4036
-75.3582
-76.2851
-77.1726
-78.0091
-78.7834
-79.4848
-80.1026
-80.6274
-81.0527
-81.3728
-81.5825
-81.6802
-81.6652
-81.5371
-81.2973
-80.9479
-80.4914
-79.93
-79.2661
-78.5019
-77.6398
-76.6821
-32.025
-32.3563
-32.6947
-33.0403
-33.3932
-33.7536
-34.1216
-34.4973
-34.8806
-35.2713
-35.6691
-36.0737
-36.4844
-36.9007
-37.3222
-37.7481
-38.1782
-38.6117
-39.0488
-39.4894
-39.9336
-40.3818
-40.8349
-41.2933
-41.7579
-42.229
-42.7073
-43.1932
-43.6862
-44.1863
-44.6929
-45.2052
-45.7223
-46.243
-46.7664
-47.291
-47.8157
-48.3391
-48.8597
-49.376
-49.8865
-50.3897
-50.8841
-51.3683
-51.8413
-52.3023
-52.7506
-53.186
-53.6088
-54.0195
-54.419
-54.8088
-55.1905
-55.566
-55.9378
-56.3084
-56.6805
-57.0567
-57.4401
-57.8334
-58.2396
-58.6616
-59.1023
-59.5649
-60.0523
-60.5676
-61.1138
-61.6936
-62.3101
-62.9656
-63.6621
-64.4013
-65.1847
-66.012
-66.8824
-67.795
-68.7462
-69.7315
-70.7459
-71.7821
-72.8307
-73.8822
-74.9254
-75.9473
-76.9343
-77.8731
-78.7507
-79.5539
-80.2703
-80.8907
-81.407
-81.8113
-82.1003
-82.2729
-82.3284
-82.2657
-82.0842
-81.7829
-81.361
-80.8176
-31.4037
-31.6804
-31.9609
-32.2451
-32.5328
-32.8238
-33.1179
-33.415
-33.7149
-34.018
-34.3243
-34.6342
-34.9477
-35.2652
-35.5866
-35.9122
-36.2421
-36.5765
-36.9155
-37.2594
-37.6085
-37.9631
-38.3235
-38.6897
-39.0621
-39.4406
-39.8252
-40.2159
-40.6125
-41.0151
-41.4237
-41.8385
-42.2597
-42.6875
-43.1222
-43.5642
-44.0136
-44.4705
-44.9349
-45.4069
-45.8861
-46.3724
-46.8654
-47.365
-47.8706
-48.3821
-48.8991
-49.4213
-49.9484
-50.4802
-51.0167
-51.5581
-52.1046
-52.6567
-53.2155
-53.7823
-54.3583
-54.9454
-55.5458
-56.1617
-56.7954
-57.4494
-58.1261
-58.828
-59.5571
-60.3152
-61.1043
-61.9253
-62.7785
-63.6641
-64.5818
-65.5299
-66.5062
-67.5084
-68.5329
-69.5746
-70.6287
-71.6893
-72.7487
-73.7988
-74.8312
-75.8367
-76.8051
-77.7263
-78.5906
-79.3892
-80.1131
-80.7539
-81.3051
-81.7616
-82.1179
-82.3706
-82.5188
-82.5616
-82.4985
-82.3287
-82.0514
-81.666
-81.1718
-80.568
-34.1235
-34.5525
-34.9881
-35.4304
-35.8796
-36.3359
-36.7995
-37.2705
-37.7498
-38.2386
-38.7382
-39.2499
-39.7748
-40.314
-40.8683
-41.4382
-42.0238
-42.6254
-43.2423
-43.8736
-44.5185
-45.1753
-45.8421
-46.5167
-47.1968
-47.8796
-48.5623
-49.2421
-49.9162
-50.5822
-51.2373
-51.8799
-52.5084
-53.1213
-53.7181
-54.2988
-54.8634
-55.4127
-55.9481
-56.4712
-56.9839
-57.4883
-57.9867
-58.4815
-58.9749
-59.4691
-59.9665
-60.4692
-60.9795
-61.4996
-62.0317
-62.5777
-63.1399
-63.7201
-64.3199
-64.9408
-65.5842
-66.2514
-66.9436
-67.6618
-68.4066
-69.1788
-69.9786
-70.8049
-71.6556
-72.5286
-73.4197
-74.3225
-75.2305
-76.136
-77.0294
-77.9009
-78.7406
-79.5384
-80.2842
-80.9683
-81.5826
-82.1195
-82.5718
-82.9343
-83.2034
-83.3757
-83.4489
-83.4228
-83.297
-83.0718
-82.7481
-82.3272
-81.8101
-81.1981
-80.4921
-79.6933
-78.8031
-77.8229
-76.7542
-75.5986
-74.3575
-73.0324
-71.6248
-70.1363
-26.5918
-26.8891
-27.1957
-27.5119
-27.8383
-28.1754
-28.5238
-28.8838
-29.255
-29.6372
-30.0301
-30.4331
-30.846
-31.2683
-31.7
-32.1411
-32.5919
-33.0529
-33.5249
-34.0087
-34.5051
-35.0151
-35.539
-36.0773
-36.6303
-37.1973
-37.7779
-38.3711
-38.9756
-39.5899
-40.2126
-40.8423
-41.4776
-42.1172
-42.7604
-43.4061
-44.0537
-44.7024
-45.3514
-45.9996
-46.6456
-47.288
-47.9255
-48.5564
-49.1797
-49.7948
-50.4013
-50.9992
-51.589
-52.1716
-52.7478
-53.3184
-53.8846
-54.4472
-55.0077
-55.5671
-56.127
-56.6891
-57.2553
-57.8279
-58.4093
-59.0022
-59.6095
-60.2343
-60.8797
-61.5485
-62.2437
-62.9676
-63.7219
-64.5079
-65.3262
-66.1761
-67.0565
-67.9647
-68.8963
-69.8466
-70.8085
-71.7734
-72.7324
-73.6748
-74.5891
-75.4639
-76.2877
-77.0489
-77.7369
-78.3426
-78.8575
-79.2744
-79.5885
-79.7955
-79.8926
-79.8791
-79.7543
-79.5193
-79.1764
-78.7277
-78.1757
-77.5226
-76.7706
-75.9221
-32.8837
-33.2244
-33.5689
-33.9175
-34.2704
-34.6278
-34.9899
-35.3579
-35.7335
-36.1186
-36.5157
-36.9278
-37.3576
-37.8082
-38.2825
-38.7825
-39.3097
-39.8649
-40.4469
-41.0543
-41.6842
-42.3326
-42.9955
-43.6683
-44.3465
-45.0261
-45.704
-46.3773
-47.0442
-47.7035
-48.3546
-48.9973
-49.6319
-50.2589
-50.8788
-51.4925
-52.1008
-52.705
-53.3063
-53.9066
-54.5075
-55.1107
-55.7179
-56.3301
-56.9481
-57.5717
-58.2008
-58.8344
-59.4715
-60.1108
-60.7511
-61.3914
-62.0313
-62.6705
-63.3092
-63.9477
-64.5868
-65.2266
-65.8672
-66.5086
-67.1503
-67.7916
-68.4322
-69.0716
-69.7097
-70.3469
-70.9842
-71.623
-72.2653
-72.9131
-73.5682
-74.2322
-74.9062
-75.5898
-76.2824
-76.9818
-77.6839
-78.3841
-79.0759
-79.7511
-80.4012
-81.0163
-81.5862
-82.1009
-82.5507
-82.9262
-83.2195
-83.4234
-83.5315
-83.5388
-83.4409
-83.2336
-82.9131
-82.4756
-81.9175
-81.2347
-80.4234
-79.4796
-78.3994
-77.179
-31.8823
-32.149
-32.4242
-32.7085
-33.0027
-33.3074
-33.6231
-33.9506
-34.2903
-34.6422
-35.0063
-35.3826
-35.7708
-36.1702
-36.5805
-37.0012
-37.4318
-37.8719
-38.3212
-38.7794
-39.2462
-39.7212
-40.2041
-40.6944
-41.1915
-41.6949
-42.2037
-42.7173
-43.2349
-43.7557
-44.279
-44.8038
-45.3297
-45.856
-46.3819
-46.9073
-47.4317
-47.9551
-48.4775
-48.9989
-49.5198
-50.0403
-50.5609
-51.082
-51.6041
-52.1277
-52.6537
-53.1827
-53.7157
-54.2538
-54.7983
-55.3504
-55.9114
-56.4829
-57.066
-57.6621
-58.2722
-58.8972
-59.5379
-60.1946
-60.8677
-61.5573
-62.2635
-62.986
-63.7247
-64.4792
-65.2489
-66.0333
-66.8314
-67.6417
-68.4626
-69.292
-70.1271
-70.9645
-71.801
-72.6324
-73.4542
-74.2615
-75.0495
-75.8128
-76.546
-77.2435
-77.9001
-78.5105
-79.0695
-79.5725
-80.0157
-80.3952
-80.7077
-80.9511
-81.1233
-81.2223
-81.2475
-81.1982
-81.0739
-80.874
-80.5981
-80.2454
-79.8155
-79.3078
-24.3028
-24.6645
-25.0211
-25.3747
-25.7271
-26.0803
-26.4361
-26.7968
-27.1644
-27.5406
-27.9261
-28.3213
-28.7262
-29.1405
-29.5637
-29.996
-30.437
-30.8873
-31.3475
-31.8183
-32.3005
-32.7949
-33.3021
-33.8224
-34.3561
-34.9034
-35.4644
-36.0395
-36.6292
-37.2342
-37.8557
-38.4947
-39.1521
-39.8284
-40.524
-41.2381
-41.9693
-42.7154
-43.4728
-44.2375
-45.0048
-45.7697
-46.5272
-47.2731
-48.0036
-48.7163
-49.4103
-50.0853
-50.7429
-51.3856
-52.0161
-52.6374
-53.253
-53.8658
-54.4791
-55.0965
-55.7228
-56.3632
-57.0232
-57.7087
-58.4251
-59.176
-59.9644
-60.7918
-61.658
-62.5622
-63.5016
-64.4729
-65.4711
-66.4894
-67.5202
-68.5534
-69.577
-70.5781
-71.5412
-72.4503
-73.2898
-74.0441
-74.6988
-75.2434
-75.6682
-75.967
-76.1366
-76.1748
-76.0818
-75.8587
-75.5071
-75.0291
-74.427
-73.7025
-72.8574
-71.8928
-70.8086
-69.6045
-68.2816
-66.8415
-65.2859
-63.6166
-61.8351
-59.9432
-32.7101
-33.011
-33.3166
-33.6273
-33.9432
-34.2647
-34.592
-34.9253
-35.265
-35.6115
-35.9652
-36.3266
-36.6958
-37.0732
-37.4591
-37.854
-38.2583
-38.6725
-39.097
-39.5321
-39.9781
-40.4347
-40.9018
-41.3788
-41.8653
-42.3606
-42.864
-43.3751
-43.8933
-44.4183
-44.9497
-45.4871
-46.0302
-46.5785
-47.1318
-47.6895
-48.2512
-48.8165
-49.3849
-49.9557
-50.5281
-51.1012
-51.6742
-52.2459
-52.815
-53.3807
-53.942
-54.4982
-55.0486
-55.5934
-56.1329
-56.6674
-57.1984
-57.7276
-58.2566
-58.7879
-59.3243
-59.8685
-60.4236
-60.9928
-61.5794
-62.1867
-62.8183
-63.4777
-64.1679
-64.8918
-65.652
-66.45
-67.2856
-68.1582
-69.0661
-70.0044
-70.968
-71.9506
-72.9428
-73.9346
-74.9158
-75.8735
-76.7948
-77.6667
-78.4763
-79.2113
-79.8593
-80.4109
-80.8579
-81.1923
-81.4095
-81.5069
-81.4822
-81.3349
-81.0664
-80.6784
-80.173
-79.5532
-78.822
-77.9825
-77.0377
-75.9908
-74.8446
-73.6023
-28.2436
-28.6175
-28.9975
-29.3848
-29.7804
-30.1855
-30.6012
-31.0284
-31.468
-31.9205
-32.3863
-32.8649
-33.356
-33.8586
-34.3715
-34.8931
-35.4223
-35.9576
-36.4981
-37.0431
-37.5929
-38.1478
-38.7087
-39.2774
-39.8558
-40.4456
-41.0487
-41.6668
-42.301
-42.9514
-43.6184
-44.3011
-44.9979
-45.7072
-46.4267
-47.1538
-47.8858
-48.6201
-49.3539
-50.0845
-50.8096
-51.5273
-52.2355
-52.9332
-53.6192
-54.2929
-54.9543
-55.6036
-56.2412
-56.8681
-57.4852
-58.0937
-58.6947
-59.2894
-59.879
-60.4648
-61.048
-61.6298
-62.2116
-62.7948
-63.3806
-63.9707
-64.5664
-65.1693
-65.7813
-66.4042
-67.0396
-67.6893
-68.3548
-69.037
-69.7361
-70.452
-71.1837
-71.9293
-72.6866
-73.4528
-74.2242
-74.9972
-75.7672
-76.5293
-77.2784
-78.0084
-78.7126
-79.3838
-80.014
-80.5939
-81.1143
-81.5659
-81.9388
-82.2237
-82.4123
-82.4975
-82.4725
-82.3341
-82.081
-81.7117
-81.2248
-80.6188
-79.8923
-79.0438
[truncated: 44,000 more rows]

## Sheet: Sheet6
-0.131857	Right Thigh Healthy
-0.119691	The first 2000 numbers are for the first subject, comprising 20 repetitions, each 100 frames and so on.
-0.0986508
-0.0690225
-0.0310923
0.0148537
0.0685291
0.129648
0.197883
0.272654
0.353285
0.439099
0.529323
0.623013
0.719209
0.816922
0.914876
1.01163
1.10575
1.19577
1.2802
1.35753
1.42628
1.48527
1.53358
1.57027
1.59457
1.60614
1.60482
1.5904
1.5629
1.52254
1.46958
1.40426
1.327
1.23825
1.13845
1.02814
0.907982
0.778672
0.640909
0.495523
0.343417
0.185496
0.0226807
-0.14407
-0.313791
-0.485506
-0.658057
-0.830135
-1.00042
-1.16745
-1.32906
-1.48297
-1.62684
-1.75777
-1.87213
-1.96627
-2.0365
-2.07907
-2.09018
-2.06607
-2.00373
-1.90156
-1.75809
-1.57203
-1.34373
-1.07448
-0.765578
-0.418649
-0.0362007
0.379121
0.824653
1.29745
1.79432
2.31208
2.84756
3.39765
3.95927
4.52934
5.10521
5.68472
6.26575
6.84629
7.42511
8.0013
8.57391
9.14227
9.70613
10.2653
10.8196
11.3687
11.9127
12.4512
12.9841
13.5112
14.0324
14.5474
15.0561
15.5583
5.54553
5.49135
5.43112
5.36672
5.30003
5.23292
5.16725
5.10417
5.04403
4.98708
4.93304
4.88129
4.83126
4.78273
4.73558
4.68978
4.64555
4.60312
4.56276
4.52471
4.48926
4.45685
4.42808
4.40364
4.38472
4.37279
4.36941
4.3765
4.39612
4.43006
4.47968
4.54623
4.62982
4.72925
4.84309
4.96828
5.10068
5.23601
5.36938
5.49567
5.61002
5.70836
5.78672
5.84196
5.87215
5.8755
5.85134
5.79988
5.72153
5.61763
5.48995
5.34039
5.17115
4.98452
4.7827
4.56762
4.34121
4.10519
3.8611
3.61043
3.35482
3.09601
2.83584
2.57702
2.32253
2.07581
1.84167
1.62519
1.43199
1.2686
1.1416
1.05735
1.02202
1.04153
1.12016
1.26136
1.46785
1.73935
2.07483
2.47202
2.92599
3.43144
3.98255
4.57287
5.19598
5.8461
6.51791
7.20619
7.90647
8.61451
9.32622
10.0379
10.746
11.4474
12.1395
12.8199
13.4862
14.1359
14.7665
15.3757
1.60739
1.55492
1.49445
1.42621
1.35042
1.26729
1.17708
1.08052
0.97893
0.873654
0.765993
0.657214
0.548455
0.440143
0.332459
0.225384
0.118335
0.0106259
-0.0984332
-0.20954
-0.323375
-0.44026
-0.560214
-0.683128
-0.807968
-0.93326
-1.05731
-1.17752
-1.29108
-1.39538
-1.48821
-1.56745
-1.63219
-1.6829
-1.72029
-1.74666
-1.76538
-1.78
-1.79498
-1.81511
-1.84517
-1.88988
-1.95394
-2.04157
-2.15619
-2.3011
-2.47841
-2.6892
-2.93431
-3.21313
-3.52428
-3.8661
-4.23571
-4.62992
-5.04527
-5.47778
-5.92339
-6.37796
-6.83722
-7.29687
-7.75219
-8.19816
-8.62954
-9.03976
-9.42179
-9.76813
-10.0699
-10.3179
-10.5032
-10.6169
-10.6504
-10.5968
-10.4507
-10.2075
-9.8655
-9.42499
-8.88721
-8.25787
-7.54377
-6.75327
-5.89785
-4.98941
-4.03949
-3.05925
-2.05957
-1.04825
-0.0311285
0.986553
2.00264
3.01607
4.0262
5.03359
6.03903
7.04294
8.04517
9.0455
10.0437
11.0397
12.0331
13.0239
1.32904
1.30063
1.27574
1.25469
1.23782
1.22545
1.21789
1.21526
1.21665
1.22082
1.22662
1.23317
1.23967
1.24552
1.2512
1.25753
1.26546
1.27642
1.29206
1.31393
1.34308
1.38033
1.42631
1.48048
1.5417
1.60869
1.67885
1.74892
1.81558
1.87492
1.92274
1.95487
1.96784
1.95855
1.92407
1.86282
1.77415
1.65748
1.51329
1.34279
1.14724
0.928204
0.687489
0.42692
0.148373
-0.146229
-0.454965
-0.775912
-1.10715
-1.44677
-1.79288
-2.1436
-2.49705
-2.85107
-3.20319
-3.5509
-3.89115
-4.22032
-4.53468
-4.82999
-5.10131
-5.34363
-5.55167
-5.71979
-5.84229
-5.91397
-5.93028
-5.88675
-5.78003
-5.60854
-5.37086
-5.06688
-4.69864
-4.26842
-3.77951
-3.23701
-2.64623
-2.01284
-1.34326
-0.643971
0.0789424
0.820267
1.5749
2.33857
3.10889
3.88376
4.66154
5.44183
6.22437
7.00888
7.79487
8.58183
9.36904
10.155
10.9382
11.7169
12.4896
13.2548
14.0107
14.7558
1.62125
1.62444
1.62437
1.62152
1.61636
1.60938
1.60104
1.592
1.58308
1.57513
1.5689
1.56514
1.56458
1.56797
1.57609
1.58974
1.60977
1.63707
1.67229
1.71572
1.76762
1.82744
1.89398
1.96594
2.04122
2.11735
2.19191
2.26264
2.32735
2.38438
2.4333
2.47383
2.50661
2.53332
2.55568
2.5755
2.59459
2.61454
2.63561
2.65758
2.67972
2.69977
2.71517
2.72295
2.71946
2.70102
2.66408
2.60524
2.52124
2.41002
2.27007
2.10039
1.90199
1.67636
1.42573
1.15382
0.864567
0.562121
0.250922
-0.0646148
-0.380488
-0.692961
-0.998335
-1.29309
-1.57376
-1.83661
-2.07714
-2.29069
-2.47202
-2.61499
-2.71343
-2.76175
-2.75493
-2.68831
-2.56011
-2.36996
-2.11815
-1.80768
-1.44223
-1.02562
-0.561955
-0.0553648
0.490579
1.07295
1.68886
2.33521
3.00883
3.70633
4.42332
5.15501
5.89664
6.64344
7.39068
8.13465
8.8733
9.60473
10.327
11.0382
11.7365
12.4199
-1.10147
-1.0908
-1.07963
-1.06915
-1.06055
-1.05503
-1.05377
-1.05794
-1.06847
-1.08621
-1.11194
-1.14608
-1.18878
-1.24015
-1.29994
-1.36751
-1.4422
-1.52305
-1.60867
-1.69763
-1.78854
-1.88003
-1.97075
-2.05956
-2.14584
-2.22908
-2.30886
-2.38524
-2.45835
-2.52838
-2.59577
-2.66106
-2.72479
-2.7878
-2.85103
-2.91549
-2.98253
-3.05379
-3.13093
-3.21592
-3.31105
-3.41862
-3.54089
-3.68003
-3.83821
-4.01722
-4.21814
-4.44198
-4.68936
-4.95979
-5.25263
-5.56698
-5.90094
-6.25235
-6.61898
-6.99801
-7.38646
-7.78131
-8.17936
-8.57734
-8.97194
-9.35963
-9.73673
-10.0995
-10.4438
-10.7651
-11.0587
-11.3197
-11.5425
-11.7215
-11.8513
-11.926
-11.94
-11.888
-11.7661
-11.5703
-11.2977
-10.948
-10.5217
-10.0199
-9.44669
-8.80729
-8.10711
-7.3527
-6.55127
-5.70994
-4.835
-3.93214
-3.00696
-2.06406
-1.10704
-0.139421
0.835543
1.815
2.79614
3.77612
4.75214
5.72137
6.68099
7.62818
2.75311
2.73153
2.71014
2.68896
2.66804
2.64741
2.62711
2.60716
2.58734
2.56722
2.54636
2.52445
2.50141
2.47718
2.45183
2.42582
2.39968
2.37393
2.34904
2.32546
2.30359
2.28342
2.26466
2.24699
2.22955
2.21087
2.1894
2.16335
2.13027
2.08765
2.03305
1.96443
1.87982
1.77741
1.65656
1.51725
1.3595
1.18404
0.992307
0.785747
0.565792
0.333835
0.0912658
-0.160702
-0.421425
-0.690383
-0.967105
-1.25147
-1.54351
-1.84324
-2.15069
-2.4659
-2.78888
-3.11942
-3.45701
-3.80107
-4.15076
-4.50445
-4.86039
-5.2167
-5.57064
-5.91927
-6.25958
-6.58809
-6.90103
-7.19461
-7.46492
-7.70785
-7.9193
-8.0953
-8.23221
-8.32639
-8.37449
-8.37418
-8.32336
-8.22013
-8.06414
-7.85565
-7.59506
-7.28408
-6.92553
-6.52227
-6.07759
-5.59541
-5.07968
-4.53417
-3.96198
-3.36612
-2.74944
-2.11381
-1.4608
-0.791981
-0.108786
0.587411
1.29524
2.01333
2.74031
3.47481
4.21545
4.96088
1.80225
1.70056
1.59448
1.48499
1.3731
1.25981
1.14611
1.03239
0.917961
0.802033
0.683725
0.562053
0.436036
0.304885
0.167971
0.0246878
-0.125396
-0.282611
-0.447228
-0.619175
-0.798242
-0.984108
-1.176
-1.37301
-1.57415
-1.77811
-1.98353
-2.18907
-2.3934
-2.59522
-2.79349
-2.98752
-3.17667
-3.36064
-3.53945
-3.71314
-3.88213
-4.04701
-4.20845
-4.36748
-4.52528
-4.68306
-4.84203
-5.00343
-5.16844
-5.33812
-5.51351
-5.69571
-5.88587
-6.08515
-6.29467
-6.5155
-6.74869
-6.99478
-7.2539
-7.52606
-7.81009
-8.10415
-8.40616
-8.71237
-9.01844
-9.31968
-9.61008
-9.88331
-10.1328
-10.3513
-10.5316
-10.6664
-10.7481
-10.7696
-10.724
-10.6056
-10.4085
-10.1292
-9.76564
-9.31604
-8.78159
-8.16506
-7.46963
-6.7009
-5.86542
-4.97004
-4.02281
-3.0321
-2.0062
-0.953217
0.118783
1.20239
2.29137
3.37963
4.46204
5.53465
6.59362
7.63615
8.66026
9.66401
10.6454
11.6026
12.5336
13.4364
-2.47902
-2.56061
-2.64637
-2.737
-2.83318
-2.9356
-3.04495
-3.16177
-3.28609
-3.41789
-3.55686
-3.70208
-3.85249
-4.00686
-4.16351
-4.32074
-4.47696
-4.63082
-4.78102
-4.92673
-5.06789
-5.20448
-5.33684
-5.46578
-5.59212
-5.71643
-5.8391
-5.96044
-6.08046
-6.1989
-6.31545
-6.43015
-6.54323
-6.65502
-6.76646
-6.87896
-6.99396
-7.11296
-7.23758
-7.36929
-7.50885
-7.65661
-7.81278
-7.97668
-8.14722
-8.32328
-8.50366
-8.6871
-8.8725
-9.05944
-9.2477
-9.43721
-9.62837
-9.82176
-10.0179
-10.2172
-10.42
-10.6267
-10.8369
-11.0504
-11.2666
-11.4841
-11.7017
-11.9174
-12.128
-12.3305
-12.521
-12.6944
-12.8454
-12.9683
-13.0569
-13.1049
-13.1064
-13.0562
-12.9491
-12.7812
-12.55
-12.2534
-11.8902
-11.4608
-10.9655
-10.4054
-9.78196
-9.09665
-8.35162
-7.54938
-6.69261
-5.78567
-4.83387
-3.84275
-2.81959
-1.7725
-0.709499
0.362222
1.4358
2.50436
3.56105
4.599
5.61136
6.59125
-0.0850912
-0.14817
-0.212766
-0.27872
-0.345875
-0.414071
-0.483152
-0.55297
-0.623396
-0.69433
-0.76647
-0.841488
-0.921149
-1.00794
-1.10494
-1.21519
-1.34125
-1.48537
-1.64955
-1.83416
-2.03897
-2.26336
-2.50526
-2.76224
-3.0317
-3.31058
-3.59576
-3.8844
-4.17412
-4.46261
-4.7482
-5.02999
-5.30719
-5.57973
-5.8482
-6.11325
-6.3761
-6.63832
-6.90142
-7.16672
-7.43545
-7.70859
-7.98613
-8.26779
-8.55292
-8.83989
-9.12692
-9.41184
-9.6919
-9.96423
-10.2256
-10.4721
-10.7001
-10.9048
-11.0814
-11.2246
-11.3287
-11.3874
-11.3947
-11.345
-11.2327
-11.0527
-10.8021
-10.4782
-10.0796
-9.60738
-9.06299
-8.44933
-7.77159
-7.03525
-6.24693
-5.41468
-4.54663
-3.65082
-2.73529
-1.80789
-0.874762
0.0588688
0.988135
1.91017
2.82288
3.72449
4.61455
5.49292
6.35965
7.21527
8.06035
8.89528
9.71999
10.5344
11.3376
12.1279
12.9036
13.6622
14.4008
15.1165
15.8065
16.4676
17.0971
17.6921
-3.01956
-3.09518
-3.16995
-3.24368
-3.31619
-3.38728
-3.45676
-3.52444
-3.59038
-3.6548
-3.71795
-3.77993
-3.84064
-3.89994
-3.9576
-4.01311
-4.06592
-4.11546
-4.16115
-4.20241
-4.23865
-4.26953
-4.29483
-4.31435
-4.32811
-4.33642
-4.3396
-4.33817
-4.33314
-4.32555
-4.31658
-4.30794
-4.30147
-4.29903
-4.30262
-4.31427
-4.33603
-4.36972
-4.41696
-4.47938
-4.55843
-4.65526
-4.77103
-4.90677
-5.06313
-5.24071
-5.44
-5.66089
-5.90301
-6.16595
-6.44858
-6.74924
-7.06624
-7.39729
-7.73924
-8.0889
-8.44265
-8.79582
-9.14359
-9.48096
-9.80216
-10.1012
-10.3721
-10.6087
-10.805
-10.9549
-11.0528
-11.0936
-11.0721
-10.984
-10.8267
-10.5975
-10.2945
-9.91845
-9.47083
-8.95325
-8.36936
-7.72372
-7.02088
-6.26604
-5.46485
-4.62299
-3.74615
-2.84005
-1.91039
-0.962711
-0.00207544
0.966539
1.93827
2.90887
3.87429
4.8306
5.77491
6.70499
7.61862
8.5136
9.38769
10.2387
11.0644
11.8626
1.94981
1.8567
1.76651
1.67917
1.59459
1.5127
1.43343
1.35667
1.28199
1.20863
1.13586
1.0629
0.989009
0.913417
0.835531
0.75524
0.672524
0.587426
0.500362
0.411883
0.32253
0.232686
0.14263
0.0526304
-0.0373324
-0.127631
-0.21866
-0.310955
-0.405368
-0.502794
-0.604133
-0.710302
-0.822224
-0.940812
-1.06692
-1.20137
-1.34498
-1.49869
-1.66354
-1.84058
-2.03085
-2.23538
-2.45519
-2.69116
-2.94369
-3.21305
-3.49944
-3.8025
-4.1216
-4.45611
-4.80505
-5.16717
-5.54123
-5.92583
-6.31936
-6.72018
-7.12652
-7.53619
-7.94697
-8.35644
-8.76136
-9.15822
-9.54342
-9.91262
-10.261
-10.5837
-10.8758
-11.132
-11.3472
-11.5164
-11.6349
-11.6978
-11.7008
-11.6403
-11.5129
-11.3156
-11.0467
-10.7052
-10.2902
-9.80229
-9.24306
-8.61424
-7.91858
-7.16038
-6.34406
-5.47454
-4.55806
-3.60112
-2.61026
-1.59246
-0.554791
0.495697
1.55256
2.60973
3.66115
4.70073
5.72243
6.72016
7.68787
8.61949
-4.50876
-4.62928
-4.75093
-4.87391
-4.99841
-5.12462
-5.25275
-5.38297
-5.51553
-5.65081
-5.7892
-5.93108
-6.07672
-6.22625
-6.37985
-6.53753
-6.69907
-6.86421
-7.03265
-7.204
-7.3778
-7.5536
-7.73099
-7.90964
-8.08922
-8.26945
-8.45025
-8.63164
-8.81364
-8.99643
-9.18042
-9.36605
-9.55378
-9.74419
-9.93793
-10.1356
-10.3379
-10.5454
-10.7586
-10.9781
-11.2043
-11.4375
-11.6781
-11.9263
-12.1819
-12.445
-12.7154
-12.9928
-13.2766
-13.5662
-13.8609
-14.1595
-14.4608
-14.7635
-15.0658
-15.3658
-15.6615
-15.9504
-16.2298
-16.4968
-16.7485
-16.9814
-17.1919
-17.3766
-17.5315
-17.6527
-17.7365
-17.7789
-17.7761
-17.7244
-17.6202
-17.4604
-17.2422
-16.9629
-16.6208
-16.215
-15.7448
-15.21
-14.6123
-13.9537
-13.2362
-12.4635
-11.64
-10.7701
-9.85855
-8.91097
-7.93296
-6.93014
-5.90819
-4.87277
-3.82956
-2.78351
-1.7385
-0.698336
0.333197
1.3523
2.35518
3.33804
4.29708
5.22852
-3.15797
-3.23547
-3.31406
-3.39299
-3.4715
-3.54882
-3.62421
-3.69688
-3.76563
-3.82892
-3.88516
-3.93299
-3.97135
-3.9992
-4.01584
-4.02153
-4.0167
-4.00199
-3.97907
-3.95001
-3.91694
-3.88247
-3.84955
-3.82116
-3.80025
-3.78975
-3.79259
-3.8115
-3.84874
-3.90646
-3.98668
-4.0905
-4.21882
-4.37243
-4.5513
-4.75498
-4.98298
-5.23445
-5.50814
-5.80281
-6.11706
-6.44927
-6.79775
-7.16074
-7.536
-7.92123
-8.31402
-8.71134
-9.10989
-9.50635
-9.89672
-10.2766
-10.6414
-10.9863
-11.3056
-11.5935
-11.8442
-12.0512
-12.2079
-12.3081
-12.3461
-12.3169
-12.2153
-12.0391
-11.7873
-11.4592
-11.0562
-10.5824
-10.0417
-9.43901
-8.78029
-8.07182
-7.31966
-6.52923
-5.70583
-4.85456
-3.97929
-3.08335
-2.17002
-1.24193
-0.301236
0.649948
1.60978
2.57681
3.54962
4.52694
5.50788
6.49158
7.47723
8.4642
9.45187
10.4396
11.4265
12.4115
13.3935
14.3713
15.3439
16.3101
17.269
18.2193
0.357053
0.268846
0.182172
0.0980306
0.0174193
-0.0586641
-0.129224
-0.193505
-0.251171
-0.301944
-0.346071
-0.384426
-0.417924
-0.447523
-0.474213
-0.498914
-0.521803
-0.542639
-0.561077
-0.576164
-0.586717
-0.59169
-0.590602
-0.583112
-0.569425
-0.551168
-0.530206
-0.50869
-0.489276
-0.474645
-0.466672
-0.466253
-0.474161
-0.490082
-0.512803
-0.541117
-0.574188
-0.611388
-0.652388
-0.698687
-0.752483
-0.816223
-0.893347
-0.987544
-1.10204
-1.23883
-1.39971
-1.58542
-1.79485
-2.02667
-2.27871
-2.54784
-2.83083
-3.12426
-3.42456
-3.7282
-4.03212
-4.33353
-4.6297
-4.91804
-5.19606
-5.46093
-5.70854
-5.93444
-6.13352
-6.29894
-6.42356
-6.50012
-6.52111
-6.47907
-6.36792
-6.18329
-5.92109
-5.5804
-5.1629
-4.67076
-4.10992
-3.48846
-2.81481
-2.09923
-1.35273
-0.585828
0.192683
0.974468
1.75243
2.52275
3.28212
4.0284
4.76143
5.48129
6.18897
6.88655
7.5762
8.26028
8.94134
9.62193
10.3046
10.9918
11.6863
12.3904
4.93554
4.88945
4.84119
4.79117
4.73981
4.68753
4.63486
4.58342
4.53541
4.49322
4.45979
4.43816
4.43127
4.44194
4.47281
4.52513
4.59967
4.69623
4.81262
4.94633
5.09369
5.25009
5.41085
5.57094
5.72526
5.86885
5.99705
6.10529
6.18976
6.24714
6.27453
6.27055
6.23417
6.1656
6.06654
5.93897
5.78612
5.61181
5.41982
5.21384
4.99753
4.77356
4.54375
4.30957
4.07085
3.82684
3.5765
3.31813
3.05008
2.77151
2.4822
2.18229
1.87344
1.55767
1.23781
0.917845
0.601919
0.294938
0.00221878
-0.271311
-0.521862
-0.745903
-0.941233
-1.10707
-1.24272
-1.34749
-1.42071
-1.46124
-1.46685
-1.43516
-1.36348
-1.24884
-1.08843
-0.880334
-0.622868
-0.315017
0.0431789
0.451583
0.910054
1.41845
1.97688
2.58637
3.24813
3.96333
4.73311
5.55833
6.43792
7.36994
8.3511
9.37476
10.4337
11.5189
12.6195
13.7252
14.8275
15.9188
16.9914
18.0376
19.0498
20.0202
0.0138552
-0.0942154
-0.193233
-0.283687
-0.366069
-0.44087
-0.50858
-0.569692
-0.624844
-0.674903
-0.720751
-0.763134
-0.802238
-0.838108
-0.870764
-0.899897
-0.924992
-0.94553
-0.961163
-0.97181
-0.977408
-0.978085
-0.974711
-0.968343
-0.960074
-0.951421
-0.944171
-0.940116
-0.940971
-0.948331
-0.963782
-0.988765
-1.02415
-1.07064
-1.12894
-1.19925
-1.2815
-1.37558
-1.48122
-1.59787
-1.72493
-1.86181
-2.00776
-2.16201
-2.32381
-2.49242
-2.6671
-2.84715
-3.03173
-3.21982
-3.41042
-3.60236
-3.79394
-3.98333
-4.16866
-4.3477
-4.51802
-4.67716
-4.82251
-4.9512
-5.06032
-5.14684
-5.20722
-5.2378
-5.23493
-5.19507
-5.11478
-4.99061
-4.82005
-4.60196
-4.33534
-4.0197
-3.65652
-3.24781
-2.79562
-2.30286
-1.77291
-1.2092
-0.615126
0.00593183
0.650603
1.31561
1.99808
2.69521
3.40428
4.12294
4.84918
5.58095
6.31658
7.05492
7.79488
8.53542
9.27577
10.0152
10.753
11.4885
12.221
12.9497
13.6739
14.393
2.01253
1.95884
1.88936
1.80817
1.71939
1.62709
1.53516
1.44609
1.36189
1.28326
1.20878
1.13676
1.06495
0.990788
0.912213
0.828328
0.738492
0.643285
0.54419
0.44283
0.34123
0.241484
0.145252
0.0537493
-0.0319908
-0.111742
-0.185529
-0.253307
-0.314923
-0.3701
-0.41768
-0.456106
-0.484043
-0.500616
-0.505218
-0.499692
-0.487466
-0.472878
-0.46288
-0.464884
-0.48597
-0.532915
-0.611681
-0.724759
-0.87364
-1.05766
-1.27342
-1.51725
-1.78479
-2.07144
-2.37316
-2.68693
-3.00988
-3.3395
-3.67352
-4.00907
-4.34177
-4.66689
-4.97782
-5.26651
-5.52463
-5.74299
-5.91224
-6.02331
-6.06746
-6.03608
-5.92122
-5.71514
-5.41109
-5.00385
-4.48884
-3.86575
-3.13635
-2.30512
-1.38235
-0.379311
0.689979
1.80963
2.96419
4.13966
5.32241
6.50095
7.66585
8.80829
9.92201
11.0015
12.043
13.0444
14.0044
14.9227
15.7995
16.6352
17.4301
18.1845
18.9
19.5783
20.2214
20.8313
21.41
21.9594
-0.504189
-0.58068
-0.649788
-0.71302
-0.771883
-0.827887
-0.882539
-0.937285
-0.993027
-1.05039
-1.10997
-1.17206
-1.2367
-1.30396
-1.37372
-1.44571
-1.51965
-1.59518
-1.67183
-1.7491
-1.82659
-1.90406
-1.98128
-2.05823
-2.13541
-2.21342
-2.29298
-2.37522
-2.46139
-2.5527
-2.65015
-2.75465
-2.86708
-2.98799
-3.11775
-3.25674
-3.40545
-3.5645
-3.73448
-3.91621
-4.11072
-4.31907
-4.54219
-4.78083
-5.03577
-5.30743
-5.5956
-5.9
-6.22004
-6.55436
-6.90142
-7.25954
-7.62639
-7.99945
-8.37611
-8.75305
-9.12667
-9.49328
-9.84804
-10.1856
-10.5004
-10.7861
-11.0356
-11.242
-11.3982
-11.4976
-11.5334
-11.4999
-11.3933
-11.2097
-10.9465
-10.6038
-10.1823
-9.68314
-9.11059
-8.46912
-7.76367
-7.00075
-6.18728
-5.33019
-4.43656
-3.51352
-2.56809
-1.60635
-0.633872
0.343845
1.32263
2.29924
3.27053
4.2343
5.18938
6.13464
7.06916
7.99235
8.90362
9.80239
10.6881
11.5601
12.4179
13.2609
4.13222
4.07859
4.02549
3.97317
3.92184
3.87174
3.82308
3.77626
3.73208
3.69147
3.65512
3.62334
3.59635
3.57389
3.55474
3.53754
3.52092
3.50345
3.48373
3.46093
3.43513
3.40649
3.37572
3.34428
3.31364
3.28527
3.26062
3.2411
3.22748
3.21993
3.21853
3.22226
3.22928
3.23762
3.24423
3.24531
3.23702
3.21533
3.17604
3.11514
3.02991
2.91824
2.77836
2.61059
2.41611
2.19638
1.95424
1.69306
1.41615
1.12672
0.82795
0.522651
0.21227
-0.102097
-0.419735
-0.741209
-1.06736
-1.39892
-1.73637
-2.08016
-2.43002
-2.78397
-3.13981
-3.49445
-3.84305
-4.18056
-4.50158
-4.80012
-5.07016
-5.30586
-5.50172
-5.65226
-5.75272
-5.79925
-5.7881
-5.71741
-5.58729
-5.39804
-5.15208
-4.85376
-4.50753
-4.11817
-3.69079
-3.23036
-2.74036
-2.22325
-1.68132
-1.11514
-0.52435
0.0915481
0.733746
1.40379
2.1031
2.83216
3.59108
4.37995
5.19888
6.04796
6.92731
7.83701
[truncated: 44,000 more rows]

## Sheet: Sheet7
-19.1743	Left Foot ACLD
-18.9177	The first 2000 numbers are for the first subject, comprising 20 repetitions, each 100 frames and so on.
-18.6893
-18.4891
-18.3169
-18.1727
-18.0564
-17.9679
-17.9071
-17.8739
-17.8679
-17.8882
-17.9337
-18.0035
-18.0964
-18.2117
-18.3487
-18.5065
-18.6844
-18.8817
-19.0981
-19.333
-19.586
-19.8568
-20.1453
-20.4515
-20.7754
-21.1169
-21.4759
-21.8523
-22.246
-22.6568
-23.0837
-23.525
-23.9789
-24.4437
-24.9165
-25.3922
-25.8654
-26.3306
-26.782
-27.2109
-27.6077
-27.9628
-28.2665
-28.5093
-28.6815
-28.7738
-28.7766
-28.6826
-28.49
-28.1978
-27.8051
-27.312
-26.7262
-26.0587
-25.3204
-24.5225
-23.6779
-22.8022
-21.9109
-21.0194
-20.1422
-19.2903
-18.4742
-17.7045
-16.9912
-16.3392
-15.7513
-15.23
-14.778
-14.3952
-14.0784
-13.8241
-13.6291
-13.4893
-13.3991
-13.3525
-13.3437
-13.3666
-13.4159
-13.4865
-13.5734
-13.6714
-13.7765
-13.8859
-13.9969
-14.1069
-14.2137
-14.3167
-14.4157
-14.5106
-14.6011
-14.687
-14.7682
-14.8444
-14.9155
-14.9812
-15.0415
-15.0959
-20.3674
-20.2455
-20.1461
-20.0682
-20.0109
-19.9735
-19.9551
-19.9547
-19.9716
-20.0049
-20.0534
-20.1159
-20.1907
-20.2765
-20.3719
-20.4757
-20.5869
-20.7045
-20.8275
-20.9552
-21.0875
-21.2239
-21.3643
-21.5087
-21.6573
-21.8109
-21.9698
-22.1345
-22.3058
-22.4841
-22.6702
-22.8648
-23.0681
-23.2803
-23.5015
-23.7317
-23.9707
-24.2172
-24.4701
-24.7279
-24.9893
-25.251
-25.509
-25.7597
-25.999
-26.2217
-26.4213
-26.5912
-26.7249
-26.8159
-26.8586
-26.8473
-26.7765
-26.641
-26.44
-26.1744
-25.8449
-25.4526
-25.0017
-24.4997
-23.9545
-23.3739
-22.7658
-22.139
-21.5023
-20.8647
-20.2345
-19.6179
-19.0198
-18.4449
-17.8981
-17.3823
-16.8984
-16.447
-16.0289
-15.6442
-15.2921
-14.9714
-14.6809
-14.4194
-14.1856
-13.9784
-13.7964
-13.6383
-13.5031
-13.3896
-13.2968
-13.2237
-13.1692
-13.132
-13.1111
-13.1052
-13.1131
-13.1337
-13.1658
-13.2081
-13.2596
-13.3189
-13.3849
-13.4565
-23.472
-23.2342
-23.0002
-22.7723
-22.5527
-22.3438
-22.1478
-21.9672
-21.8038
-21.659
-21.5339
-21.4294
-21.3457
-21.2822
-21.2381
-21.2127
-21.2043
-21.2116
-21.2328
-21.2668
-21.3122
-21.3678
-21.4328
-21.5071
-21.5906
-21.6834
-21.786
-21.8994
-22.0243
-22.1615
-22.3119
-22.4763
-22.6553
-22.8492
-23.0581
-23.2822
-23.5213
-23.7751
-24.0431
-24.325
-24.6198
-24.9269
-25.2453
-25.5736
-25.9097
-26.2516
-26.5966
-26.9401
-27.2774
-27.6033
-27.9104
-28.1899
-28.433
-28.6304
-28.7722
-28.8485
-28.8499
-28.7716
-28.6103
-28.3631
-28.0313
-27.6222
-27.1433
-26.6029
-26.012
-25.3824
-24.726
-24.0531
-23.3721
-22.6914
-22.0188
-21.3585
-20.714
-20.0891
-19.4858
-18.9053
-18.3485
-17.8166
-17.3108
-16.8322
-16.3822
-15.9628
-15.5764
-15.2256
-14.9126
-14.6392
-14.4074
-14.2186
-14.0723
-13.9666
-13.8998
-13.869
-13.869
-13.8949
-13.9414
-14.0034
-14.0757
-14.1531
-14.2306
-14.303
-25.3891
-25.208
-25.0256
-24.8441
-24.6657
-24.4929
-24.3279
-24.1729
-24.0286
-23.8951
-23.7723
-23.6597
-23.5565
-23.4619
-23.3758
-23.2989
-23.2318
-23.176
-23.1344
-23.1098
-23.1052
-23.1237
-23.1685
-23.2423
-23.346
-23.4804
-23.6457
-23.8398
-24.0603
-24.3045
-24.5685
-24.8483
-25.1398
-25.4398
-25.7453
-26.0535
-26.3632
-26.6745
-26.9874
-27.3033
-27.6249
-27.9547
-28.2951
-28.6482
-29.016
-29.3986
-29.7925
-30.194
-30.5971
-30.9899
-31.3599
-31.6934
-31.9744
-32.1858
-32.3119
-32.3422
-32.2686
-32.0841
-31.7917
-31.3998
-30.9172
-30.3579
-29.7393
-29.0793
-28.3942
-27.699
-27.0087
-26.3349
-25.6854
-25.0672
-24.4855
-23.9408
-23.4334
-22.9625
-22.5246
-22.116
-21.7328
-21.3707
-21.0255
-20.6932
-20.3709
-20.0563
-19.7473
-19.4435
-19.1457
-18.8544
-18.572
-18.3013
-18.0456
-17.8083
-17.5928
-17.4029
-17.2412
-17.1094
-17.0089
-16.9411
-16.9074
-16.9094
-16.9484
-17.026
-20.8688
-20.8786
-20.8929
-20.9115
-20.9339
-20.9599
-20.9894
-21.0219
-21.0571
-21.095
-21.1355
-21.1801
-21.2297
-21.2858
-21.3495
-21.4227
-21.5073
-21.6052
-21.7182
-21.8479
-21.9958
-22.1631
-22.3513
-22.5611
-22.792
-23.0436
-23.3153
-23.6061
-23.9134
-24.234
-24.5644
-24.9014
-25.2401
-25.5747
-25.8989
-26.2068
-26.4919
-26.7472
-26.9654
-27.1393
-27.262
-27.3287
-27.3356
-27.2786
-27.1541
-26.9619
-26.7052
-26.3873
-26.0116
-25.5828
-25.1088
-24.5982
-24.0592
-23.5003
-22.9293
-22.3537
-21.7811
-21.2188
-20.6725
-20.1454
-19.6409
-19.1623
-18.7119
-18.2898
-17.8958
-17.5294
-17.1903
-16.877
-16.5878
-16.321
-16.0747
-15.8471
-15.6368
-15.442
-15.2611
-15.0926
-14.9354
-14.7886
-14.6513
-14.5226
-14.4019
-14.2891
-14.1838
-14.086
-13.9955
-13.9126
-13.8375
-13.7706
-13.712
-13.6621
-13.621
-13.5891
-13.5664
-13.5532
-13.5498
-13.5564
-13.5733
-13.6005
-13.6385
-13.6873
-28.2169
-28.0549
-27.8786
-27.6933
-27.5046
-27.3178
-27.1384
-26.9718
-26.8228
-26.6948
-26.5904
-26.5125
-26.4612
-26.4354
-26.4337
-26.454
-26.4927
-26.5457
-26.6092
-26.6791
-26.7517
-26.8232
-26.8906
-26.9522
-27.0063
-27.0519
-27.0895
-27.1207
-27.1467
-27.17
-27.1941
-27.2227
-27.2593
-27.3076
-27.3714
-27.4544
-27.559
-27.6863
-27.8372
-28.0118
-28.2063
-28.4162
-28.6366
-28.8597
-29.0751
-29.2725
-29.4412
-29.5707
-29.6501
-29.6691
-29.6225
-29.5078
-29.3225
-29.0676
-28.7508
-28.3801
-27.9641
-27.5134
-27.0397
-26.5546
-26.0679
-25.5874
-25.1206
-24.6743
-24.2517
-23.8546
-23.4851
-23.1434
-22.8275
-22.5358
-22.266
-22.0147
-21.7782
-21.553
-21.3355
-21.1222
-20.9097
-20.6949
-20.476
-20.251
-20.0183
-19.7778
-19.5303
-19.2765
-19.018
-18.7577
-18.4987
-18.2442
-17.9981
-17.7644
-17.5472
-17.35
-17.1755
-17.026
-16.9041
-16.8124
-16.7533
-16.7293
-16.743
-16.7968
-24.4173
-24.3343
-24.2696
-24.2218
-24.1893
-24.1704
-24.1638
-24.1678
-24.181
-24.2019
-24.2298
-24.2639
-24.3034
-24.3477
-24.3964
-24.4492
-24.5056
-24.5652
-24.6276
-24.6921
-24.7584
-24.8262
-24.8953
-24.9658
-25.0378
-25.1122
-25.1905
-25.274
-25.3644
-25.464
-25.5749
-25.6997
-25.8403
-25.9982
-26.1747
-26.371
-26.5871
-26.8213
-27.0719
-27.3368
-27.612
-27.8913
-28.1687
-28.4379
-28.6909
-28.9188
-29.1126
-29.2636
-29.365
-29.4107
-29.3943
-29.3111
-29.1619
-28.9487
-28.6737
-28.3407
-27.9578
-27.5338
-27.0776
-26.5979
-26.103
-25.6015
-25.1016
-24.6097
-24.1297
-23.6653
-23.2202
-22.7959
-22.3921
-22.0087
-21.6453
-21.3006
-20.9725
-20.6591
-20.3587
-20.0695
-19.7898
-19.5183
-19.2535
-18.9951
-18.743
-18.4972
-18.2578
-18.026
-17.8031
-17.5901
-17.3885
-17.2001
-17.0265
-16.8694
-16.73
-16.609
-16.5072
-16.4253
-16.3639
-16.3239
-16.306
-16.3108
-16.3391
-16.3916
-26.6134
-26.4582
-26.3096
-26.1701
-26.0424
-25.9289
-25.8321
-25.7547
-25.6991
-25.6653
-25.6516
-25.6563
-25.6776
-25.7133
-25.7609
-25.818
-25.8828
-25.9543
-26.032
-26.115
-26.2034
-26.2979
-26.3991
-26.5079
-26.6244
-26.7489
-26.8814
-27.0219
-27.1699
-27.3246
-27.4853
-27.6514
-27.8227
-27.9988
-28.1795
-28.3651
-28.5557
-28.7519
-28.9538
-29.161
-29.3728
-29.5885
-29.8065
-30.0233
-30.2351
-30.4381
-30.6269
-30.7943
-30.9333
-31.0368
-31.0977
-31.1093
-31.0647
-30.9586
-30.7905
-30.5604
-30.2684
-29.9185
-29.5188
-29.0777
-28.6035
-28.1058
-27.5943
-27.079
-26.569
-26.0707
-25.5896
-25.1314
-24.7001
-24.2971
-23.9235
-23.5804
-23.2673
-22.983
-22.7261
-22.4952
-22.2887
-22.1049
-21.942
-21.7988
-21.6742
-21.5674
-21.4776
-21.4043
-21.3476
-21.3073
-21.2834
-21.276
-21.2852
-21.311
-21.3535
-21.4121
-21.4861
-21.5751
-21.6784
-21.7954
-21.9254
-22.068
-22.2225
-22.3882
-23.1824
-23.0986
-23.0312
-22.9797
-22.9434
-22.9218
-22.9143
-22.9204
-22.9395
-22.9699
-23.0096
-23.0564
-23.1081
-23.163
-23.2195
-23.276
-23.3314
-23.386
-23.4402
-23.4944
-23.5498
-23.6087
-23.6732
-23.7456
-23.8278
-23.9221
-24.0305
-24.1548
-24.2955
-24.4531
-24.6279
-24.8197
-25.0271
-25.2488
-25.4836
-25.7296
-25.9849
-26.2473
-26.5146
-26.7839
-27.0518
-27.315
-27.5692
-27.8081
-28.025
-28.2135
-28.3659
-28.4737
-28.5286
-28.5224
-28.4506
-28.3095
-28.0956
-27.8077
-27.4507
-27.0303
-26.5523
-26.0249
-25.4584
-24.8635
-24.2508
-23.6295
-23.0083
-22.3958
-21.7999
-21.2255
-20.6766
-20.1576
-19.6712
-19.2183
-18.7995
-18.4154
-18.0656
-17.7489
-17.4644
-17.2109
-16.987
-16.7913
-16.6222
-16.4783
-16.358
-16.2596
-16.1816
-16.1223
-16.0799
-16.0527
-16.039
-16.0371
-16.0454
-16.0623
-16.0864
-16.1167
-16.1521
-16.1919
-16.2349
-16.2804
-16.3274
-16.3748
-16.4219
-16.4677
-24.0636
-24.1078
-24.133
-24.1396
-24.128
-24.0986
-24.0517
-23.9877
-23.9079
-23.8158
-23.7155
-23.6109
-23.5064
-23.4062
-23.3147
-23.2355
-23.1712
-23.124
-23.096
-23.0877
-23.099
-23.1297
-23.1792
-23.2466
-23.331
-23.4311
-23.5464
-23.6763
-23.8201
-23.9775
-24.1485
-24.3332
-24.5316
-24.7438
-24.9701
-25.2108
-25.4658
-25.7351
-26.0188
-26.3164
-26.627
-26.9495
-27.2828
-27.6244
-27.9708
-28.3187
-28.6637
-28.9988
-29.3168
-29.6101
-29.8692
-30.0832
-30.2411
-30.3331
-30.3505
-30.2852
-30.1299
-29.8846
-29.5523
-29.136
-28.6428
-28.085
-27.4751
-26.8258
-26.1485
-25.4546
-24.7554
-24.0593
-23.3716
-22.6977
-22.0422
-21.4078
-20.7966
-20.2107
-19.6519
-19.1218
-18.6218
-18.1535
-17.7185
-17.3181
-16.9539
-16.6271
-16.3386
-16.0897
-15.8807
-15.7113
-15.581
-15.489
-15.4334
-15.4117
-15.4213
-15.4596
-15.5234
-15.6098
-15.7158
-15.8382
-15.974
-16.1202
-16.2738
-16.4317
-24.8328
-24.4461
-24.065
-23.6935
-23.3354
-22.9946
-22.675
-22.3803
-22.113
-21.8752
-21.6686
-21.4946
-21.3544
-21.2488
-21.1788
-21.1448
-21.1473
-21.186
-21.2597
-21.3671
-21.5063
-21.6739
-21.8663
-22.0798
-22.3104
-22.5537
-22.8056
-23.0627
-23.3218
-23.5799
-23.835
-24.0855
-24.3301
-24.5683
-24.8004
-25.0265
-25.2476
-25.4652
-25.6808
-25.8964
-26.1142
-26.3365
-26.5653
-26.8024
-27.0496
-27.3073
-27.574
-27.8481
-28.1263
-28.4017
-28.6668
-28.9133
-29.1304
-29.3068
-29.4314
-29.4951
-29.4896
-29.4072
-29.2466
-29.0095
-28.698
-28.32
-27.8873
-27.4117
-26.9058
-26.3829
-25.8564
-25.3372
-24.833
-24.3512
-23.8973
-23.473
-23.0797
-22.7179
-22.3857
-22.0809
-21.8012
-21.5436
-21.3053
-21.0835
-20.8763
-20.6824
-20.5006
-20.3307
-20.1729
-20.0276
-19.8952
-19.7761
-19.6707
-19.5792
-19.5013
-19.437
-19.3861
-19.3484
-19.3236
-19.3117
-19.3123
-19.3254
-19.3507
-19.3881
-18.8557
-18.7042
-18.5804
-18.4831
-18.4107
-18.3618
-18.3349
-18.3286
-18.3414
-18.3719
-18.4188
-18.4812
-18.5582
-18.6489
-18.7527
-18.8696
-18.9997
-19.1434
-19.3009
-19.4725
-19.6587
-19.8598
-20.0763
-20.3084
-20.556
-20.819
-21.0972
-21.3904
-21.6979
-22.0189
-22.3525
-22.6979
-23.054
-23.4192
-23.7921
-24.1713
-24.5547
-24.9397
-25.3233
-25.7026
-26.0745
-26.4339
-26.775
-27.0922
-27.3796
-27.6309
-27.8387
-27.996
-28.0955
-28.1313
-28.1004
-28.0005
-27.8291
-27.5844
-27.2704
-26.893
-26.4584
-25.9726
-25.4435
-24.8807
-24.2936
-23.692
-23.0845
-22.4781
-21.879
-21.2935
-20.7278
-20.1847
-19.6661
-19.1735
-18.7086
-18.2718
-17.862
-17.4781
-17.1189
-16.7832
-16.4698
-16.177
-15.9037
-15.6485
-15.4107
-15.1902
-14.9867
-14.8001
-14.6304
-14.478
-14.3435
-14.2273
-14.1299
-14.0511
-13.9907
-13.9485
-13.9244
-13.9181
-13.9294
-13.9582
-14.0042
-14.0673
-14.1472
-14.2438
-25.3204
-25.1563
-25.0029
-24.8602
-24.7282
-24.6069
-24.4965
-24.3969
-24.3082
-24.2301
-24.1617
-24.102
-24.0501
-24.0054
-23.9671
-23.9347
-23.9076
-23.8855
-23.8683
-23.8559
-23.8484
-23.8459
-23.8491
-23.8584
-23.8744
-23.8979
-23.93
-23.9716
-24.0237
-24.0873
-24.1635
-24.2533
-24.3576
-24.477
-24.6119
-24.7629
-24.9298
-25.1117
-25.3074
-25.5159
-25.7349
-25.9608
-26.1901
-26.419
-26.6423
-26.8537
-27.0467
-27.2149
-27.3508
-27.4466
-27.4945
-27.4872
-27.419
-27.2852
-27.0807
-26.8026
-26.4528
-26.0341
-25.5495
-25.004
-24.4068
-23.7673
-23.0949
-22.3992
-21.6893
-20.9747
-20.2645
-19.5655
-18.8829
-18.2217
-17.5868
-16.9808
-16.4054
-15.8622
-15.3526
-14.8774
-14.4367
-14.0308
-13.6601
-13.3245
-13.0237
-12.7577
-12.5261
-12.3281
-12.1628
-12.0293
-11.9263
-11.8519
-11.8041
-11.781
-11.7805
-11.8
-11.8372
-11.8896
-11.9548
-12.0304
-12.1139
-12.203
-12.2952
-12.388
-24.0669
-23.9315
-23.8031
-23.6827
-23.5712
-23.4697
-23.3791
-23.3004
-23.2346
-23.1826
-23.1454
-23.1239
-23.1192
-23.1321
-23.1636
-23.2142
-23.2843
-23.3746
-23.4854
-23.6171
-23.77
-23.9444
-24.1406
-24.3587
-24.5987
-24.8607
-25.1445
-25.45
-25.7762
-26.122
-26.4861
-26.8672
-27.2629
-27.6693
-28.0829
-28.4998
-28.9154
-29.323
-29.7156
-30.0862
-30.4277
-30.7328
-30.9937
-31.2027
-31.3525
-31.4382
-31.4581
-31.4101
-31.2925
-31.1059
-30.8562
-30.5506
-30.196
-29.7996
-29.3707
-28.9192
-28.4552
-27.9885
-27.5271
-27.0771
-26.6442
-26.2344
-25.8521
-25.4984
-25.1739
-24.8788
-24.6135
-24.3761
-24.164
-23.9744
-23.8047
-23.6519
-23.5129
-23.3845
-23.2636
-23.1473
-23.0337
-22.9211
-22.8078
-22.6922
-22.5737
-22.4523
-22.3282
-22.2012
-22.0719
-21.9413
-21.8103
-21.6801
-21.5515
-21.4257
-21.3037
-21.1867
-21.0755
-20.9714
-20.8753
-20.7884
-20.7116
-20.6461
-20.5928
-20.553
-23.4121
-23.4067
-23.414
-23.434
-23.4667
-23.5122
-23.5706
-23.6419
-23.7261
-23.8233
-23.9336
-24.0569
-24.1934
-24.3431
-24.5061
-24.6824
-24.8723
-25.0756
-25.2927
-25.5234
-25.7676
-26.0247
-26.2943
-26.5758
-26.8683
-27.1696
-27.4774
-27.7894
-28.1033
-28.4148
-28.7188
-29.0103
-29.2842
-29.5349
-29.7561
-29.9414
-30.0843
-30.1784
-30.2197
-30.2053
-30.1327
-29.9991
-29.8035
-29.5492
-29.2407
-28.8824
-28.4787
-28.0357
-27.5612
-27.0627
-26.548
-26.0243
-25.4976
-24.9732
-24.4566
-23.9533
-23.467
-22.9995
-22.5526
-22.1281
-21.7275
-21.3505
-20.9967
-20.6652
-20.3554
-20.0663
-19.7967
-19.545
-19.3099
-19.0899
-18.8839
-18.6907
-18.5093
-18.3385
-18.1775
-18.0256
-17.8824
-17.7474
-17.6201
-17.5003
-17.3882
-17.2838
-17.1871
-17.0984
-17.0181
-16.9466
-16.8842
-16.8316
-16.7888
-16.7563
-16.7343
-16.7229
-16.7224
-16.733
-16.7551
-16.7887
-16.8342
-16.8918
-16.9617
-17.0442
-27.0536
-26.8368
-26.6115
-26.3783
-26.1379
-25.8908
-25.6377
-25.3792
-25.1163
-24.851
-24.5851
-24.3206
-24.0601
-23.8063
-23.5621
-23.3303
-23.1142
-22.917
-22.7416
-22.5905
-22.4661
-22.3706
-22.3052
-22.2707
-22.268
-22.2968
-22.3563
-22.4456
-22.5631
-22.7064
-22.8726
-23.059
-23.2623
-23.4787
-23.705
-23.9384
-24.1769
-24.4185
-24.6621
-24.9085
-25.1586
-25.4133
-25.6737
-25.941
-26.2161
-26.4971
-26.7804
-27.0619
-27.3353
-27.5896
-27.8135
-27.9955
-28.1225
-28.181
-28.158
-28.0461
-27.8413
-27.54
-27.1438
-26.6629
-26.1083
-25.4917
-24.8287
-24.1353
-23.4276
-22.718
-22.0165
-21.3333
-20.6754
-20.0449
-19.4438
-18.8731
-18.3313
-17.8161
-17.3251
-16.8566
-16.4089
-15.9806
-15.5713
-15.1821
-14.8145
-14.4702
-14.1515
-13.8611
-13.6017
-13.3746
-13.1808
-13.0211
-12.8953
-12.8017
-12.7384
-12.7036
-12.6947
-12.7093
-12.7447
-12.7984
-12.8679
-12.9506
-13.044
-13.1455
-20.5955
-20.396
-20.2106
-20.0413
-19.8903
-19.7599
-19.6521
-19.5691
-19.5132
-19.4858
-19.4874
-19.5184
-19.5791
-19.6693
-19.7878
-19.9335
-20.1052
-20.3015
-20.5204
-20.7601
-21.0187
-21.2942
-21.5847
-21.8881
-22.2023
-22.5256
-22.8562
-23.1924
-23.5325
-23.8754
-24.2202
-24.5659
-24.9118
-25.2573
-25.6023
-25.9465
-26.2891
-26.6294
-26.9662
-27.2987
-27.6242
-27.9388
-28.2385
-28.5192
-28.7745
-28.9965
-29.1777
-29.3101
-29.3869
-29.401
-29.3457
-29.2154
-29.0102
-28.7315
-28.3807
-27.9613
-27.4819
-26.9518
-26.3806
-25.7777
-25.1526
-24.5148
-23.8736
-23.2363
-22.6078
-21.9926
-21.3954
-20.8186
-20.2632
-19.7299
-19.2196
-18.7323
-18.2677
-17.8253
-17.4049
-17.0064
-16.63
-16.2757
-15.9439
-15.6354
-15.351
-15.0916
-14.8582
-14.6513
-14.4717
-14.3202
-14.1967
-14.1008
-14.0318
-13.9889
-13.9705
-13.9744
-13.9982
-14.0395
-14.0959
-14.1652
-14.2448
-14.3325
-14.4259
-14.5226
-27.5206
-27.3647
-27.2224
-27.0947
-26.9824
-26.8866
-26.8081
-26.7479
-26.7067
-26.6857
-26.6856
-26.7071
-26.7502
-26.8143
-26.8993
-27.0045
-27.1295
-27.2723
-27.431
-27.6035
-27.7877
-27.9812
-28.1804
-28.3812
-28.5795
-28.7715
-28.9529
-29.1187
-29.2639
-29.3834
-29.4721
-29.5251
-29.5388
-29.5098
-29.4346
-29.3097
-29.1327
-28.9042
-28.6258
-28.2991
-27.9256
-27.5077
-27.0507
-26.5605
-26.0431
-25.5045
-24.9508
-24.3878
-23.8213
-23.2572
-22.7013
-22.159
-21.6332
-21.1266
-20.6417
-20.1809
-19.7464
-19.338
-18.9553
-18.5976
-18.2646
-17.9553
-17.6681
-17.4012
-17.1526
-16.9206
-16.7032
-16.4989
-16.3062
-16.1236
-15.9495
-15.7828
-15.6229
-15.4695
-15.3224
-15.1812
-15.0458
-14.9166
-14.7941
-14.6789
-14.5713
-14.472
-14.3812
-14.2993
-14.2265
-14.1633
-14.1098
-14.0656
-14.0304
-14.0036
-13.9849
-13.9737
-13.9697
-13.9723
-13.9812
-13.9958
-14.0158
-14.0407
-14.0699
-14.1032
-18.877
-18.823
-18.7904
-18.778
-18.7844
-18.8084
-18.8488
-18.9043
-18.9735
-19.0553
-19.1483
-19.2514
-19.3639
-19.4853
-19.6149
-19.7523
-19.8969
-20.0489
-20.2086
-20.3762
-20.5519
-20.736
-20.9288
-21.1304
-21.341
-21.561
-21.7903
-22.0283
-22.2741
-22.5268
-22.7856
-23.0493
-23.3157
-23.582
-23.8458
-24.1045
-24.355
-24.5937
-24.8164
-25.0189
-25.197
-25.3468
-25.4641
-25.5449
-25.5851
-25.5806
-25.5279
-25.4258
-25.2734
-25.0698
-24.8144
-24.5071
-24.1517
-23.7525
-23.3142
-22.8413
-22.3386
-21.8129
-21.2713
-20.7208
-20.1687
-19.6216
-19.0849
-18.5636
-18.0628
-17.5874
-17.142
-16.7283
-16.3479
-16.002
-15.6922
-15.4192
-15.1823
-14.9802
-14.8118
-14.6758
-14.5707
-14.4944
-14.4447
-14.4191
-14.4154
-14.4313
-14.4647
-14.5133
-14.5752
-14.6481
-14.7303
-14.8204
-14.9176
-15.0209
-15.1293
-15.2419
-15.3577
-15.4757
-15.5951
-15.7147
-15.8337
-15.9512
-16.066
-16.1774
-21.9217
-21.811
-21.7154
-21.6354
-21.5715
-21.5243
-21.4944
-21.4823
-21.4885
-21.5136
-21.5575
-21.6199
-21.7001
-21.7979
-21.9124
-22.0424
-22.1867
-22.344
-22.5131
-22.693
-22.8825
-23.0804
-23.2859
-23.4983
-23.7171
-23.9417
-24.1717
-24.4069
-24.6473
-24.8927
-25.1431
-25.3983
-25.6579
-25.9218
-26.1895
-26.4599
-26.7311
-27.0014
-27.2689
-27.5303
-27.7806
-28.0151
-28.2287
-28.416
-28.5704
-28.6852
-28.7538
-28.7707
-28.733
-28.6382
-28.4838
-28.2686
-27.9965
-27.6727
-27.3023
-26.891
-26.4463
-25.9768
-25.4911
-24.9974
-24.5026
-24.0121
-23.5316
-23.0665
-22.6201
-22.1937
-21.7883
-21.405
-21.0439
-20.7036
-20.3828
-20.0799
-19.7935
-19.522
-19.2639
-19.0178
-18.7824
-18.5573
-18.3424
-18.1376
-17.9429
-17.7591
-17.5871
-17.428
-17.2827
-17.1524
-17.0382
-16.9412
-16.8625
-16.8026
-16.7615
-16.7392
-16.7357
-16.751
-16.7849
-16.8376
-16.9089
-16.9988
-17.1074
-17.2345
[truncated: 44,000 more rows]

## Sheet: Sheet8
12.1481	Left Shank ACLD
12.6541	The first 2000 numbers are for the first subject, comprising 20 repetitions, each 100 frames and so on.
13.1396
13.604
14.047
14.4679
14.8663
15.2417
15.5934
15.9212
16.2243
16.5026
16.7557
16.9831
17.1847
17.3604
17.5107
17.6356
17.7354
17.8105
17.8616
17.8891
17.8937
17.8761
17.837
17.7774
17.6981
17.6
17.4837
17.3502
17.2002
17.0343
16.8527
16.6552
16.4413
16.2108
15.963
15.6964
15.4095
15.1007
14.7686
14.4115
14.0276
13.6153
13.173
12.6995
12.1943
11.6569
11.0866
10.4838
9.85006
9.18749
8.49808
7.78406
7.04923
6.298
5.53481
4.76409
3.99014
3.21715
2.44931
1.69078
0.945042
0.213666
-0.502115
-1.20106
-1.88215
-2.54612
-3.19451
-3.82889
-4.4508
-5.06192
-5.66403
-6.25893
-6.84842
-7.43383
-8.01512
-8.59196
-9.16403
-9.73086
-10.2908
-10.8413
-11.3802
-11.905
-12.4133
-12.9025
-13.3701
-13.8134
-14.2303
-14.6202
-14.9828
-15.3179
-15.6252
-15.9044
-16.1553
-16.3776
-16.5709
-16.7351
-16.8699
-16.9749
11.0007
11.5272
12.0331
12.5184
12.9829
13.4265
13.8489
14.25
14.6296
14.9875
15.3237
15.6383
15.9314
16.203
16.4533
16.6825
16.8906
17.078
17.2447
17.391
17.5171
17.623
17.7091
17.7754
17.8221
17.8492
17.8569
17.8454
17.8145
17.7645
17.6953
17.607
17.4994
17.3726
17.2262
17.0602
16.8743
16.6681
16.4413
16.1933
15.9237
15.6322
15.3184
14.9817
14.6219
14.2388
13.8323
13.4026
12.9498
12.474
11.9763
11.4574
10.9183
10.36
9.78417
9.19276
8.58767
7.97083
7.34448
6.71116
6.07344
5.4339
4.79498
4.1588
3.52743
2.90295
2.28727
1.68133
1.08556
0.500374
-0.073799
-0.637057
-1.1901
-1.73365
-2.26846
-2.79516
-3.31417
-3.82584
-4.33054
-4.82855
-5.31955
-5.8029
-6.27795
-6.74406
-7.2004
-7.64594
-8.07963
-8.50042
-8.90739
-9.30015
-9.67839
-10.0418
-10.3901
-10.723
-11.0403
-11.3415
-11.6264
-11.8947
-12.1461
-12.3804
2.78566
3.49474
4.18502
4.85675
5.51017
6.14552
6.76305
7.36299
7.94542
8.50985
9.05572
9.58246
10.0894
10.5757
11.0407
11.4838
11.9042
12.3016
12.6755
13.0255
13.3513
13.6528
13.9298
14.1826
14.4112
14.6159
14.7969
14.9545
15.089
15.2004
15.2885
15.3533
15.3944
15.4113
15.4036
15.3705
15.3115
15.2256
15.1122
14.9703
14.7986
14.5958
14.3605
14.0912
13.7859
13.443
13.0608
12.638
12.1737
11.6667
11.1172
10.5262
9.89457
9.22412
8.51838
7.78107
7.01609
6.22881
5.42522
4.61128
3.79289
2.97587
2.16601
1.3687
0.587382
-0.175136
-0.916098
-1.63442
-2.33077
-3.00588
-3.66079
-4.29749
-4.91823
-5.52521
-6.11996
-6.70348
-7.27674
-7.84031
-8.39355
-8.93567
-9.46583
-9.98309
-10.4864
-10.9747
-11.4473
-11.9038
-12.3441
-12.768
-13.1764
-13.5702
-13.9506
-14.3188
-14.6762
-15.0239
-15.3633
-15.6957
-16.0225
-16.3449
-16.6643
-16.982
-0.822621
0.0501753
0.900262
1.72794
2.53351
3.31727
4.07952
4.82055
5.54062
6.23995
6.91874
7.57655
8.21249
8.82566
9.41478
9.97821
10.5143
11.0213
11.4974
11.9407
12.3496
12.7223
13.057
13.3523
13.6066
13.8187
13.9873
14.1119
14.1921
14.2277
14.2201
14.1713
14.0831
13.9592
13.8038
13.6214
13.4163
13.1931
12.956
12.7081
12.4509
12.186
11.9133
11.6306
11.3356
11.0254
10.6958
10.3426
9.96173
9.54963
9.10285
8.6183
8.09437
7.52985
6.9238
6.27709
5.59123
4.86794
4.11098
3.32508
2.51514
1.68741
0.849128
0.00756181
-0.8305
-1.65873
-2.47084
-3.26226
-4.03075
-4.77423
-5.49168
-6.18401
-6.85241
-7.4979
-8.12119
-8.72293
-9.30337
-9.86122
-10.3948
-10.9023
-11.3815
-11.8299
-12.2453
-12.6267
-12.9735
-13.2855
-13.5639
-13.8112
-14.0299
-14.2231
-14.395
-14.5495
-14.6901
-14.8201
-14.9422
-15.0594
-15.1748
-15.2913
-15.4118
-15.5394
12.2671
12.4979
12.7169
12.9241
13.1195
13.3031
13.475
13.635
13.7832
13.9196
14.0441
14.1567
14.2573
14.3458
14.4221
14.4862
14.5384
14.5786
14.6069
14.6235
14.6288
14.6231
14.6067
14.5797
14.542
14.4934
14.4337
14.3625
14.2786
14.1807
14.0673
13.9369
13.7878
13.6179
13.4251
13.2074
12.9628
12.6899
12.3875
12.0543
11.6891
11.2922
10.8646
10.4072
9.92075
9.40756
8.871
8.31452
7.74155
7.15576
6.56132
5.96248
5.36351
4.76847
4.18025
3.60126
3.03388
2.48047
1.94216
1.41879
0.910152
0.416036
-0.0640626
-0.531428
-0.987476
-1.43362
-1.87126
-2.30148
-2.72529
-3.14367
-3.5576
-3.96748
-4.37309
-4.77418
-5.17046
-5.56147
-5.94609
-6.32309
-6.69123
-7.04927
-7.39611
-7.73066
-8.05185
-8.35861
-8.65027
-8.92662
-9.18751
-9.43278
-9.66247
-9.87729
-10.0781
-10.2658
-10.4412
-10.6052
-10.7586
-10.9023
-11.0372
-11.1642
-11.284
-11.3977
8.69919
9.20006
9.67431
10.1221
10.5437
10.9392
11.3088
11.6526
11.971
12.2644
12.5333
12.7782
12.9999
13.1989
13.376
13.532
13.6678
13.7845
13.8831
13.9645
14.0297
14.0798
14.1154
14.1373
14.1459
14.1419
14.1251
14.0957
14.0534
13.9978
13.9278
13.8424
13.7405
13.6203
13.4803
13.3187
13.134
12.9245
12.6888
12.4254
12.133
11.8105
11.4565
11.0704
10.6515
10.1993
9.71359
9.19535
8.64564
8.06564
7.45782
6.8253
6.17124
5.49919
4.81339
4.11819
3.41784
2.71619
2.01692
1.32366
0.639138
-0.0352049
-0.698019
-1.34825
-1.98631
-2.61306
-3.22935
-3.83612
-4.4344
-5.02521
-5.60922
-6.18587
-6.75433
-7.31368
-7.86209
-8.39698
-8.91573
-9.41581
-9.89477
-10.3502
-10.7799
-11.1824
-11.5573
-11.9037
-12.2218
-12.5126
-12.7774
-13.0176
-13.2354
-13.4334
-13.6143
-13.7806
-13.9353
-14.081
-14.2206
-14.3568
-14.4925
-14.6304
-14.7733
-14.9241
7.4993
7.87298
8.24395
8.61185
8.97632
9.337
9.69352
10.0455
10.3927
10.7345
11.0707
11.4007
11.7241
12.0405
12.3499
12.6522
12.9472
13.2346
13.5139
13.7849
14.0468
14.2989
14.5397
14.7681
14.9826
15.1816
15.3632
15.5254
15.6664
15.7842
15.8768
15.9425
15.9792
15.9853
15.9593
15.8995
15.8044
15.6727
15.5032
15.2945
15.0457
14.756
14.4247
14.0509
13.6348
13.1768
12.6773
12.1371
11.558
10.9426
10.2934
9.61333
8.90647
8.17738
7.43058
6.67071
5.90272
5.1316
4.36233
3.59925
2.8456
2.10454
1.37916
0.671281
-0.0186972
-0.690455
-1.34373
-1.97904
-2.5975
-3.20025
-3.78835
-4.36255
-4.92339
-5.47143
-6.00706
-6.52983
-7.03904
-7.53399
-8.01389
-8.47762
-8.92401
-9.35187
-9.76029
-10.1489
-10.5173
-10.8652
-11.1928
-11.5013
-11.7916
-12.0651
-12.3231
-12.5675
-12.8003
-13.0233
-13.2383
-13.4473
-13.6521
-13.8547
-14.0568
-14.2604
2.79594
3.52763
4.23728
4.92491
5.59059
6.23435
6.85624
7.4563
8.03457
8.59102
9.12558
9.63817
10.1286
10.5965
11.0412
11.4622
11.8589
12.2305
12.5763
12.8955
13.1878
13.4525
13.6893
13.8978
14.0777
14.229
14.3516
14.4455
14.5107
14.5474
14.5559
14.5365
14.4899
14.4169
14.3181
14.1943
14.0465
13.8756
13.6824
13.4669
13.2292
12.9692
12.6864
12.3791
12.0457
11.6845
11.2932
10.869
10.4093
9.91144
9.37356
8.7941
8.17148
7.50509
6.79675
6.04868
5.26314
4.4443
3.5985
2.7322
1.85193
0.964754
0.0780106
-0.800946
-1.66541
-2.51097
-3.33374
-4.12986
-4.89703
-5.63538
-6.34527
-7.02711
-7.68211
-8.31211
-8.91891
-9.50424
-10.0692
-10.6146
-11.1414
-11.6503
-12.1411
-12.6138
-13.0683
-13.5045
-13.9224
-14.3219
-14.7031
-15.0665
-15.4127
-15.7423
-16.056
-16.3546
-16.6387
-16.9092
-17.1668
-17.4122
-17.6461
-17.8694
-18.0826
-18.2866
10.4232
10.7307
11.018
11.2867
11.5384
11.7745
11.9967
12.2064
12.4052
12.5942
12.7743
12.9461
13.1104
13.2674
13.4175
13.5607
13.697
13.8263
13.9482
14.0626
14.169
14.2668
14.3557
14.435
14.5042
14.5626
14.6096
14.6444
14.6664
14.6747
14.6685
14.647
14.609
14.5536
14.4796
14.3859
14.271
14.1338
13.973
13.7874
13.5758
13.337
13.07
12.7742
12.4488
12.0934
11.7078
11.2926
10.8482
10.3754
9.87592
9.35204
8.80596
8.24025
7.65838
7.06395
6.46058
5.85187
5.24141
4.6328
4.02953
3.43395
2.84783
2.27296
1.71064
1.16056
0.622061
0.0944542
-0.423295
-0.932778
-1.43563
-1.93347
-2.42745
-2.91844
-3.4073
-3.89471
-4.38057
-4.86453
-5.34623
-5.82507
-6.29993
-6.76961
-7.23292
-7.68858
-8.13519
-8.57136
-8.99574
-9.40717
-9.80457
-10.1869
-10.5531
-10.9027
-11.235
-11.5495
-11.8456
-12.1228
-12.3805
-12.618
-12.8349
-13.0306
3.62197
4.41355
5.17885
5.91699
6.62707
7.30819
7.95947
8.58
9.16911
9.72672
10.2528
10.7476
11.2111
11.6437
12.0458
12.4177
12.7596
13.072
13.3551
13.6087
13.8328
14.0271
14.1911
14.3243
14.4258
14.4949
14.5316
14.5358
14.5075
14.4476
14.3584
14.2421
14.1014
13.9396
13.7606
13.568
13.3648
13.1531
12.9348
12.7116
12.4827
12.2475
12.0048
11.753
11.4895
11.212
10.9179
10.6047
10.2697
9.91037
9.52444
9.10979
8.66434
8.18639
7.67495
7.12915
6.54829
5.93318
5.28523
4.60585
3.89761
3.16462
2.41108
1.64139
0.86083
0.0749456
-0.710736
-1.49136
-2.26276
-3.02082
-3.7619
-4.4842
-5.1863
-5.86685
-6.5253
-7.16178
-7.7764
-8.36935
-8.94094
-9.4915
-10.0214
-10.531
-11.0209
-11.4915
-11.9436
-12.3779
-12.7956
-13.1975
-13.5848
-13.9587
-14.3205
-14.6709
-15.0099
-15.3374
-15.6534
-15.9577
-16.2504
-16.5313
-16.8004
-17.0577
0.569565
1.34175
2.10053
2.8464
3.57981
4.30126
5.01122
5.71008
6.3975
7.07276
7.73508
8.3829
9.01413
9.62661
10.2178
10.7845
11.3238
11.8326
12.3081
12.7472
13.1476
13.5075
13.8254
14.1002
14.3319
14.5209
14.668
14.775
14.844
14.8772
14.8772
14.8466
14.7882
14.7039
14.5956
14.465
14.3131
14.1401
13.9463
13.7311
13.4937
13.233
12.9479
12.6372
12.2997
11.9342
11.5399
11.1159
10.6612
10.1751
9.65666
9.10519
8.52041
7.90215
7.25045
6.56644
5.85168
5.1079
4.33822
3.54645
2.73653
1.91327
1.08215
0.248677
-0.582017
-1.40512
-2.21588
-3.01066
-3.78741
-4.5442
-5.27996
-5.99527
-6.69092
-7.36779
-8.02705
-8.6699
-9.29726
-9.90874
-10.5037
-11.0811
-11.6393
-12.1759
-12.6887
-13.1763
-13.6374
-14.0708
-14.4767
-14.8562
-15.2102
-15.5406
-15.8501
-16.1413
-16.4164
-16.6774
-16.9262
-17.1645
-17.3943
-17.6174
-17.8357
-18.051
7.53328
8.17735
8.80048
9.40174
9.98019
10.5349
11.0648
11.5692
12.0469
12.4971
12.9191
13.3124
13.6767
14.0117
14.317
14.5929
14.8394
15.0569
15.2456
15.4061
15.5392
15.6456
15.7264
15.7823
15.8144
15.8237
15.8112
15.7778
15.7243
15.6511
15.5589
15.4481
15.3189
15.1712
15.0049
14.8198
14.6157
14.3921
14.1486
13.8847
13.6
13.2939
12.9661
12.6161
12.2435
11.8477
11.4286
10.9857
10.5188
10.0276
9.5124
8.97368
8.41177
7.8272
7.22163
6.59717
5.95593
5.30006
4.63232
3.95615
3.27501
2.59235
1.91145
1.23502
0.565692
-0.0939149
-0.741337
-1.37541
-1.99557
-2.60127
-3.19197
-3.76749
-4.32808
-4.87401
-5.40558
-5.9229
-6.42563
-6.91335
-7.38563
-7.84199
-8.28168
-8.70377
-9.10733
-9.49143
-9.85551
-10.1994
-10.523
-10.8263
-11.1094
-11.3739
-11.6215
-11.8539
-12.0729
-12.2803
-12.4778
-12.6672
-12.8502
-13.0286
-13.2041
-13.3785
11.0512
11.4155
11.7613
12.088
12.3951
12.682
12.9481
13.1927
13.4152
13.6155
13.7939
13.9506
14.0861
14.2014
14.298
14.3776
14.4419
14.4927
14.5323
14.5628
14.5863
14.6043
14.618
14.6288
14.6376
14.6448
14.6503
14.6541
14.656
14.6556
14.652
14.6446
14.6327
14.6152
14.5913
14.56
14.5201
14.4705
14.4096
14.3363
14.2488
14.1452
14.0238
13.8826
13.7196
13.5329
13.3204
13.0803
12.8111
12.5116
12.1808
11.8177
11.4227
10.9963
10.5393
10.0528
9.53946
9.00239
8.44452
7.86952
7.2822
6.68745
6.09018
5.49506
4.90654
4.32902
3.76681
3.22231
2.69657
2.1906
1.70516
1.23895
0.789675
0.355031
-0.0672898
-0.479614
-0.884277
-1.28361
-1.67949
-2.07231
-2.46217
-2.84919
-3.23305
-3.61266
-3.9868
-4.35426
-4.71407
-5.06552
-5.40795
-5.74073
-6.06374
-6.37738
-6.68204
-6.97814
-7.26608
-7.54626
-7.81909
-8.08496
-8.3443
-8.59749
12.515
13.0231
13.5051
13.9611
14.3909
14.7944
15.1716
15.5223
15.8465
16.1442
16.4152
16.6601
16.8789
17.0721
17.24
17.3829
17.5012
17.5953
17.6655
17.7123
17.7356
17.7358
17.7129
17.6672
17.5985
17.5066
17.3915
17.253
17.0907
16.9044
16.6936
16.458
16.1971
15.9103
15.597
15.2568
14.889
14.4929
14.068
13.6137
13.1292
12.6146
12.0697
11.4945
10.8891
10.2542
9.59144
8.90258
8.18925
7.45366
6.69927
5.92974
5.14872
4.3599
3.56711
2.77425
1.98524
1.20393
0.433235
-0.32495
-1.06878
-1.79641
-2.50654
-3.19929
-3.87505
-4.5342
-5.17714
-5.80453
-6.4171
-7.01563
-7.60083
-8.17297
-8.7317
-9.27667
-9.80751
-10.3237
-10.824
-11.3073
-11.7724
-12.2179
-12.643
-13.047
-13.4291
-13.7885
-14.1251
-14.4395
-14.7325
-15.0046
-15.2569
-15.4911
-15.7091
-15.9128
-16.1042
-16.2853
-16.4579
-16.6239
-16.7854
-16.9442
-17.1023
-17.2615
15.5783
15.8094
16.0168
16.2006
16.3606
16.4969
16.6092
16.6976
16.762
16.8022
16.8184
16.8106
16.7793
16.7248
16.6473
16.5474
16.4255
16.282
16.1174
15.9322
15.7268
15.5013
15.256
14.9912
14.7069
14.4031
14.0794
13.7358
13.3719
12.9874
12.5819
12.155
11.7061
11.235
10.7418
10.2264
9.68905
9.12983
8.54961
7.94977
7.33168
6.69673
6.04656
5.38363
4.71055
4.02994
3.3444
2.6566
1.96927
1.28511
0.606835
-0.0630672
-0.723086
-1.37195
-2.00837
-2.63112
-3.23971
-3.83457
-4.41615
-4.98491
-5.54136
-6.08618
-6.62013
-7.14399
-7.65849
-8.16402
-8.6604
-9.14741
-9.62483
-10.0924
-10.5492
-10.9942
-11.4265
-11.8448
-12.2483
-12.636
-13.007
-13.3604
-13.6955
-14.0119
-14.3098
-14.5894
-14.8506
-15.0938
-15.3202
-15.5308
-15.7267
-15.9091
-16.0792
-16.2382
-16.3874
-16.5281
-16.6616
-16.7891
-16.912
-17.0314
-17.1486
-17.2651
-17.3819
-17.5004
-5.05629
-4.27564
-3.50835
-2.75463
-2.01467
-1.28867
-0.576829
0.120654
0.804197
1.47516
2.13497
2.78511
3.42722
4.06296
4.69397
5.32138
5.94602
6.5687
7.18967
7.80836
8.42412
9.03605
9.6423
10.2408
10.8293
11.4051
11.9649
12.5054
13.0231
13.5141
13.9747
14.4011
14.7901
15.1386
15.4438
15.7037
15.9169
16.0822
16.1987
16.2665
16.2858
16.2569
16.1805
16.0576
15.889
15.6757
15.4181
15.1169
14.7722
14.3836
13.9502
13.4714
12.9466
12.3748
11.7556
11.0899
10.38
9.62801
8.83787
8.01582
7.16835
6.30218
5.42486
4.54414
3.66763
2.80112
1.94918
1.11638
0.305759
-0.481994
-1.24638
-1.98711
-2.70479
-3.4002
-4.07409
-4.72638
-5.35647
-5.96374
-6.54702
-7.10425
-7.6333
-8.13224
-8.59994
-9.03551
-9.43823
-9.80956
-10.1524
-10.4696
-10.7653
-11.0452
-11.3151
-11.5804
-11.8441
-12.1089
-12.3773
-12.6519
-12.9353
-13.2299
-13.5384
-13.8634
9.82558
10.4118
10.9742
11.5126
12.0268
12.5166
12.9818
13.4222
13.8375
14.2276
14.5926
14.9323
15.2469
15.536
15.7996
16.0374
16.2493
16.4349
16.5944
16.7276
16.8346
16.9158
16.9716
17.0027
17.0097
16.9938
16.9559
16.8973
16.8192
16.7227
16.6089
16.479
16.334
16.1741
15.9997
15.8111
15.6081
15.3897
15.1552
14.9035
14.6335
14.3435
14.032
13.6973
13.3378
12.9519
12.5379
12.0941
11.6192
11.1122
10.5719
9.99737
9.38935
8.74874
8.0765
7.37439
6.64625
5.89626
5.12859
4.34796
3.55997
2.77031
1.98463
1.20769
0.443195
-0.305165
-1.03385
-1.74114
-2.42671
-3.09023
-3.7315
-4.35116
-4.95028
-5.52993
-6.09107
-6.63417
-7.15952
-7.66743
-8.15799
-8.63072
-9.08499
-9.52018
-9.93576
-10.3314
-10.7067
-11.0614
-11.3958
-11.711
-12.0081
-12.2883
-12.5529
-12.8038
-13.0426
-13.271
-13.4907
-13.7034
-13.9108
-14.1145
-14.3164
-14.518
14.2677
14.443
14.5909
14.712
14.8068
14.8759
14.92
14.9397
14.9355
14.9081
14.858
14.786
14.693
14.5802
14.4486
14.2995
14.1338
13.9526
13.7571
13.5482
13.3271
13.0947
12.8514
12.5977
12.3339
12.0602
11.7771
11.4838
11.1799
10.8646
10.5372
10.1971
9.84329
9.47472
9.09038
8.68923
8.2704
7.83358
7.37863
6.9054
6.41375
5.90378
5.37672
4.83402
4.27716
3.7076
3.12697
2.5374
1.94117
1.34058
0.737911
0.135319
-0.465515
-1.06304
-1.65569
-2.24192
-2.82037
-3.39039
-3.95157
-4.50347
-5.04564
-5.5777
-6.09944
-6.61068
-7.11126
-7.601
-8.07968
-8.54679
-9.00176
-9.44404
-9.87305
-10.2882
-10.689
-11.0748
-11.445
-11.7991
-12.1366
-12.4577
-12.7626
-13.0517
-13.3253
-13.5837
-13.8281
-14.0598
-14.2802
-14.4905
-14.692
-14.8858
-15.0729
-15.2544
-15.4313
-15.6048
-15.7757
-15.9453
-16.1145
-16.2845
-16.4561
-16.6306
-16.809
-16.9922
11.7057
12.1037
12.4853
12.8497
13.1965
13.5249
13.8343
14.1241
14.3937
14.6424
14.8695
15.0747
15.2578
15.4191
15.5587
15.6767
15.7733
15.8493
15.9055
15.9427
15.9616
15.9632
15.9479
15.9161
15.8684
15.8053
15.727
15.6333
15.5241
15.3988
15.2571
15.0988
14.9229
14.7289
14.5159
14.2833
14.0302
13.7561
13.4603
13.1423
12.8014
12.4372
12.0496
11.6387
11.2045
10.7471
10.2668
9.76426
9.24072
8.69717
8.13468
7.55446
6.95834
6.34835
5.72647
5.09472
4.45513
3.80987
3.16114
2.51115
1.86209
1.216
0.574221
-0.0620776
-0.691721
-1.31354
-1.92658
-2.53084
-3.12651
-3.71381
-4.29295
-4.86419
-5.42795
-5.98473
-6.535
-7.07924
-7.6178
-8.15042
-8.67674
-9.19635
-9.70887
-10.2138
-10.7099
-11.1961
-11.671
-12.1333
-12.5819
-13.0158
-13.4341
-13.8359
-14.2203
-14.5863
-14.9332
-15.2599
-15.5656
-15.8493
-16.1103
-16.3475
-16.56
-16.7471
12.9946
13.4908
13.9477
14.3657
14.745
15.086
15.3889
15.654
15.8816
16.0721
16.2269
16.3479
16.4373
16.4971
16.5296
16.5371
16.5221
16.487
16.4343
16.3663
16.2852
16.1934
16.0931
15.9858
15.873
15.7563
15.6368
15.5148
15.3902
15.2629
15.1327
14.9984
14.8583
14.7107
14.5538
14.3856
14.2036
14.0053
13.7885
13.5506
13.2896
13.0031
12.6889
12.3453
11.9708
11.5642
11.1241
10.65
10.142
9.60068
9.02667
8.42087
7.78591
7.1248
6.44058
5.73643
5.01653
4.28548
3.54789
2.8083
2.07067
1.33856
0.615533
-0.0949045
-0.790478
-1.47015
-2.13292
-2.77783
-3.40439
-4.01294
-4.60386
-5.17756
-5.73429
-6.27403
-6.7967
-7.30223
-7.79044
-8.26073
-8.7124
-9.14475
-9.55711
-9.94915
-10.3207
-10.6714
-11.0013
-11.3108
-11.601
-11.8729
-12.1276
-12.3665
-12.5915
-12.8044
-13.0071
-13.2014
-13.3892
-13.5724
-13.7528
-13.9323
-14.1127
-14.2958
[truncated: 44,000 more rows]

## Sheet: Sheet9
26.0556	Left Thigh ACLD
25.8733	The first 2000 numbers are for the first subject, comprising 20 repetitions, each 100 frames and so on.
25.6972
25.5277
25.3656
25.2114
25.0657
24.929
24.802
24.6852
24.5789
24.483
24.3972
24.3214
24.2553
24.1979
24.1482
24.1051
24.0675
24.034
24.003
23.9728
23.9418
23.9084
23.8712
23.8286
23.779
23.7212
23.6543
23.5778
23.491
23.3935
23.2853
23.1669
23.0389
22.902
22.7567
22.6043
22.4457
22.282
22.1143
21.9434
21.7701
21.5952
21.4194
21.2432
21.0668
20.8903
20.7138
20.5374
20.3609
20.1843
20.0074
19.83
19.6526
19.4758
19.3001
19.1262
18.9555
18.7903
18.6331
18.486
18.3518
18.234
18.1361
18.0618
18.0145
17.9968
18.0109
18.0592
18.1438
18.2647
18.4199
18.6071
18.8239
19.067
19.3296
19.6045
19.8843
20.1615
20.4283
20.6762
20.8969
21.0821
21.2252
21.3221
21.3688
21.3612
21.2968
21.178
21.0084
20.7915
20.5309
20.2303
19.8931
19.523
19.1235
18.6982
18.2507
17.7845
26.1738
25.9833
25.7935
25.6051
25.4189
25.2354
25.0554
24.8796
24.7086
24.5432
24.3839
24.231
24.0849
23.9456
23.8136
23.6887
23.5706
23.4592
23.3543
23.2554
23.1618
23.0731
22.9886
22.9076
22.8294
22.7534
22.6788
22.6051
22.5317
22.4582
22.3843
22.3096
22.234
22.1575
22.0802
22.0022
21.9238
21.845
21.7663
21.6879
21.6101
21.5329
21.4564
21.3806
21.3055
21.2308
21.156
21.0806
21.0041
20.926
20.8455
20.7619
20.6746
20.5829
20.4863
20.3844
20.277
20.1636
20.0443
19.9194
19.7891
19.6539
19.5142
19.3711
19.2259
19.0798
18.9339
18.7899
18.6497
18.5149
18.3875
18.2689
18.1604
18.0632
17.9784
17.9069
17.8481
17.8011
17.7651
17.7391
17.721
17.7079
17.6967
17.6847
17.6686
17.6449
17.6099
17.5602
17.4925
17.4054
17.2976
17.168
17.0153
16.8384
16.6361
16.4072
16.1505
15.8649
15.5491
15.2019
28.5027
28.3656
28.2271
28.0873
27.9461
27.8035
27.6595
27.514
27.3673
27.2198
27.0724
26.9258
26.7807
26.6381
26.4989
26.3639
26.2338
26.1095
25.9916
25.8804
25.7762
25.6789
25.5884
25.5038
25.4244
25.3493
25.2771
25.2065
25.136
25.0643
24.9907
24.9142
24.8342
24.751
24.6655
24.5785
24.4914
24.4067
24.327
24.2546
24.1924
24.1433
24.1102
24.0952
24.1001
24.1265
24.1756
24.247
24.34
24.4539
24.5864
24.7342
24.8943
25.0629
25.2353
25.4067
25.5724
25.7279
25.869
25.9913
26.0915
26.1677
26.2181
26.2414
26.2383
26.2103
26.1589
26.0864
25.9963
25.892
25.7768
25.6539
25.5263
25.3969
25.2675
25.1392
25.0126
24.8882
24.7647
24.6406
24.5143
24.3836
24.2461
24.0992
23.941
23.7701
23.5855
23.3862
23.1729
22.947
22.7099
22.4633
22.2088
21.9483
21.6835
21.4163
21.1485
20.8818
20.618
20.359
23.8661
23.6736
23.4788
23.2822
23.0841
22.8848
22.6846
22.4838
22.2831
22.0828
21.8837
21.6864
21.4914
21.2994
21.1109
20.9267
20.7471
20.5726
20.4035
20.2399
20.082
19.9294
19.7821
19.6395
19.5012
19.3668
19.2356
19.1072
18.981
18.8564
18.7332
18.6107
18.4887
18.3669
18.2454
18.1239
18.003
17.8831
17.7649
17.6493
17.5376
17.4313
17.3316
17.2399
17.1579
17.0864
17.0258
16.9765
16.9383
16.9095
16.8884
16.8731
16.8604
16.8471
16.8299
16.8056
16.7711
16.7236
16.6615
16.5836
16.4893
16.3792
16.2551
16.1188
15.9733
15.8226
15.6709
15.5226
15.3824
15.2552
15.1447
15.0531
14.9823
14.9328
14.9012
14.8834
14.8745
14.8666
14.8508
14.8182
14.7606
14.67
14.5385
14.3626
14.1403
13.8703
13.5549
13.1994
12.809
12.3908
11.9535
11.5057
11.055
10.6074
10.1689
9.74532
9.34268
8.96688
8.62385
8.3195
22.0757
22.0472
22.0163
21.9822
21.9441
21.9013
21.8531
21.7986
21.7371
21.6678
21.5902
21.5043
21.41
21.3074
21.1964
21.0775
20.9509
20.8171
20.6765
20.5298
20.3777
20.2213
20.0612
19.8984
19.7337
19.5681
19.4025
19.2376
19.0743
18.9129
18.7542
18.5986
18.4465
18.2982
18.1536
18.013
17.8764
17.7437
17.6148
17.4894
17.3673
17.2483
17.132
17.018
16.9059
16.7954
16.6859
16.5771
16.4686
16.3599
16.2509
16.1414
16.0311
15.9201
15.8085
15.697
15.5862
15.4765
15.3688
15.2646
15.165
15.0713
14.9848
14.9065
14.8374
14.7783
14.7302
14.6926
14.6646
14.6455
14.6342
14.6288
14.6267
14.6247
14.6199
14.6094
14.59
14.5584
14.5114
14.446
14.3602
14.2528
14.1226
13.9683
13.7897
13.588
13.3644
13.1204
12.8572
12.5772
12.2827
11.976
11.6594
11.3354
11.0063
10.6744
10.342
10.0116
9.68546
9.36594
23.232
23.0806
22.9411
22.8133
22.697
22.592
22.498
22.4149
22.3421
22.2783
22.222
22.1717
22.1258
22.0824
22.0398
21.9963
21.9506
21.9013
21.8472
21.7875
21.7218
21.6497
21.5713
21.4869
21.3971
21.3025
21.2039
21.1024
20.9989
20.8944
20.7894
20.6847
20.581
20.4782
20.3765
20.2758
20.1758
20.0759
19.9756
19.8742
19.7707
19.6643
19.5539
19.4387
19.318
19.191
19.0572
18.9166
18.7696
18.6163
18.4575
18.2945
18.1284
17.9603
17.7915
17.6234
17.4571
17.2938
17.1342
16.9793
16.83
16.6868
16.5505
16.4218
16.3012
16.1892
16.0861
15.9918
15.9054
15.8258
15.7518
15.6804
15.6085
15.5328
15.4496
15.3548
15.2443
15.1141
14.9615
14.7836
14.5779
14.3435
14.0806
13.7894
13.4711
13.1284
12.7644
12.3823
11.9865
11.5815
11.1723
10.7629
10.3568
9.95742
9.56807
9.19215
8.833
8.494
8.17852
7.88992
23.4793
23.3597
23.24
23.1206
23.0018
22.8842
22.7681
22.6539
22.542
22.4327
22.3255
22.2203
22.1166
22.0138
21.9114
21.8085
21.7044
21.5984
21.4902
21.3793
21.2653
21.1483
21.0289
20.9076
20.7849
20.6622
20.5408
20.4223
20.3081
20.1999
20.0992
20.0077
19.9269
19.8577
19.8011
19.758
19.7292
19.7145
19.714
19.7277
19.7554
19.7961
19.8494
19.9142
19.9896
20.0739
20.1659
20.2639
20.3658
20.469
20.5711
20.6695
20.7615
20.8442
20.915
20.9714
21.0124
21.0373
21.0452
21.0363
21.0127
20.9763
20.9292
20.8742
20.8141
20.7523
20.6916
20.6345
20.5826
20.5375
20.5007
20.4719
20.4498
20.4331
20.4203
20.4079
20.3923
20.3694
20.3355
20.2867
20.2193
20.1294
20.0142
19.8729
19.7048
19.5092
19.2873
19.0421
18.7771
18.4956
18.2016
17.8995
17.5939
17.2893
16.9901
16.7008
16.426
16.1701
15.9377
15.7332
23.4729
23.2859
23.1002
22.916
22.7335
22.5529
22.3745
22.1984
22.0248
21.8539
21.6859
21.5209
21.3591
21.2007
21.046
20.8951
20.7484
20.6062
20.4687
20.3363
20.2091
20.0874
19.9713
19.8609
19.7562
19.6568
19.5626
19.4732
19.3879
19.306
19.2268
19.1494
19.0731
18.9969
18.9199
18.8414
18.7608
18.6777
18.5916
18.5025
18.4105
18.3158
18.2188
18.1202
18.0208
17.9215
17.8231
17.727
17.6343
17.5461
17.4636
17.3877
17.3196
17.2601
17.2096
17.1682
17.1362
17.1133
17.0984
17.0906
17.0886
17.0912
17.0969
17.104
17.1112
17.1178
17.1232
17.1268
17.1283
17.1276
17.125
17.1203
17.1132
17.1024
17.0872
17.0661
17.0369
16.997
16.9436
16.8743
16.7865
16.6778
16.5459
16.3895
16.2086
16.0034
15.7741
15.5231
15.2536
14.9687
14.6718
14.3663
14.0558
13.7438
13.4338
13.1295
12.8343
12.5517
12.2854
12.0389
24.3036
24.2767
24.2547
24.2364
24.2207
24.2064
24.1922
24.1771
24.1598
24.1392
24.1147
24.0854
24.0503
24.0091
23.9611
23.9058
23.8427
23.7717
23.6926
23.605
23.5089
23.4043
23.2913
23.1698
23.04
22.9018
22.7552
22.6004
22.4374
22.266
22.0864
21.8986
21.7029
21.4993
21.2882
21.0699
20.8452
20.6145
20.3785
20.1381
19.8942
19.6475
19.3991
19.1495
18.8994
18.6497
18.4006
18.1523
17.905
17.6587
17.4133
17.1682
16.9231
16.6776
16.4313
16.1838
15.9349
15.6846
15.4338
15.183
14.9333
14.6866
14.4455
14.2124
13.9903
13.7822
13.5917
13.4219
13.2756
13.1542
13.059
12.9912
12.9498
12.9324
12.9362
12.9585
12.9945
13.0391
13.087
13.1331
13.1726
13.2009
13.2133
13.2065
13.1787
13.128
13.0529
12.9537
12.8318
12.6882
12.5244
12.3426
12.145
11.9338
11.7113
11.4796
11.2412
10.9981
10.7527
10.5072
27.3065
27.076
26.8525
26.6371
26.4306
26.2342
26.0489
25.8755
25.7148
25.5668
25.4312
25.3076
25.1951
25.0919
24.9966
24.9072
24.8211
24.7357
24.6482
24.5562
24.4573
24.349
24.2297
24.0989
23.9561
23.8011
23.6349
23.459
23.2746
23.0833
22.8863
22.6848
22.4801
22.2726
22.0627
21.8507
21.6368
21.4213
21.2042
20.986
20.767
20.548
20.3294
20.1122
19.8971
19.6852
19.4774
19.2749
19.0788
18.8903
18.7105
18.541
18.383
18.2378
18.1066
17.9906
17.8909
17.8079
17.7419
17.6931
17.661
17.6445
17.6419
17.6519
17.6716
17.6983
17.7289
17.7604
17.7896
17.8131
17.8281
17.8321
17.823
17.7988
17.7583
17.701
17.6263
17.5342
17.4256
17.3016
17.1636
17.0135
16.8538
16.6868
16.5151
16.341
16.1667
15.9944
15.8251
15.6592
15.4969
15.3376
15.1784
15.0167
14.8496
14.6744
14.4882
14.2883
14.072
13.8363
24.8379
24.6304
24.4218
24.2119
24.0005
23.7872
23.572
23.3545
23.1351
22.9142
22.6925
22.4708
22.2507
22.0336
21.8212
21.6152
21.4175
21.2298
21.0533
20.8894
20.7389
20.6018
20.4778
20.3666
20.2666
20.1762
20.0936
20.0166
19.9431
19.8708
19.798
19.7227
19.6433
19.5588
19.4684
19.3712
19.2672
19.1564
19.0391
18.9158
18.7874
18.6547
18.5188
18.381
18.2426
18.1049
17.9694
17.8374
17.7103
17.5893
17.4756
17.3703
17.2742
17.1881
17.1125
17.0475
16.9926
16.9474
16.9107
16.8806
16.8552
16.8325
16.8102
16.7861
16.7587
16.7274
16.6915
16.6512
16.6081
16.5637
16.5199
16.4785
16.4415
16.4104
16.385
16.3647
16.3487
16.3335
16.3153
16.29
16.253
16.1988
16.1227
16.0212
15.8918
15.7322
15.5428
15.3261
15.0846
14.8227
14.5465
14.2624
13.9755
13.6899
13.4094
13.1379
12.8793
12.6374
12.4161
12.2193
23.4587
23.2336
23.0119
22.7943
22.5815
22.3743
22.1732
21.9792
21.7927
21.6147
21.4456
21.2862
21.1368
20.9982
20.8707
20.7544
20.6495
20.556
20.4738
20.4026
20.3419
20.2909
20.2492
20.2157
20.1896
20.1695
20.1544
20.143
20.1343
20.127
20.1199
20.1119
20.1021
20.0898
20.0743
20.055
20.0312
20.0028
19.9696
19.9315
19.8883
19.8402
19.7872
19.7296
19.6677
19.6016
19.5321
19.4597
19.385
19.3087
19.2315
19.1542
19.0778
19.0031
18.9306
18.8609
18.7946
18.7323
18.6743
18.6207
18.5717
18.5274
18.4878
18.4531
18.4231
18.3979
18.3775
18.3616
18.3499
18.3423
18.3385
18.3376
18.3385
18.3398
18.3404
18.3385
18.3319
18.318
18.2943
18.2582
18.2073
18.1392
18.0516
17.942
17.8091
17.6526
17.4723
17.2679
17.0399
16.7906
16.523
16.2399
15.9441
15.6384
15.3259
15.0092
14.6913
14.3749
14.0631
13.7585
20.4185
20.3334
20.2581
20.1918
20.134
20.0842
20.0419
20.0065
19.9775
19.9539
19.9343
19.9172
19.901
19.8842
19.8652
19.8423
19.8141
19.7794
19.7375
19.6878
19.6294
19.5627
19.4883
19.4066
19.3184
19.2248
19.127
19.0263
18.9239
18.8207
18.7176
18.6154
18.5147
18.4157
18.3183
18.2226
18.1282
18.0347
17.9415
17.848
17.7536
17.6577
17.5597
17.4589
17.355
17.2476
17.1363
17.0209
16.9011
16.7768
16.6478
16.514
16.375
16.2308
16.0811
15.9256
15.764
15.5958
15.4209
15.2388
15.0494
14.8527
14.6486
14.4375
14.2204
13.9982
13.772
13.5436
13.3153
13.0894
12.8684
12.6547
12.4506
12.2587
12.081
11.9184
11.7709
11.6389
11.5219
11.4175
11.323
11.2355
11.1519
11.0687
10.982
10.8881
10.7841
10.668
10.5379
10.3919
10.2299
10.0532
9.86311
9.66094
9.44805
9.22578
8.99547
8.75845
8.51606
8.26965
24.2669
24.0292
23.7966
23.5697
23.3492
23.1356
22.9296
22.7319
22.543
22.3635
22.1938
22.0337
21.883
21.7415
21.609
21.485
21.3692
21.2609
21.1598
21.0655
20.9777
20.8961
20.8202
20.7499
20.6849
20.6249
20.5696
20.5187
20.4715
20.4275
20.3859
20.346
20.3069
20.2677
20.2275
20.1854
20.1404
20.0923
20.0406
19.985
19.9252
19.8614
19.7941
19.7238
19.651
19.5764
19.5008
19.4252
19.3504
19.2774
19.2071
19.1404
19.0782
19.0216
18.9714
18.9287
18.8942
18.8691
18.8542
18.85
18.8575
18.8771
18.9094
18.9538
19.0097
19.0763
19.1528
19.2369
19.3258
19.4164
19.506
19.5908
19.6667
19.7292
19.7742
19.7974
19.7954
19.765
19.7028
19.6058
19.473
19.3047
19.1009
18.8619
18.5896
18.2882
17.9619
17.6151
17.2521
16.8777
16.4967
16.114
15.7344
15.3628
15.004
14.6629
14.3442
14.0529
13.7938
13.5717
21.7722
21.6261
21.4863
21.3527
21.2251
21.1032
20.9871
20.8763
20.7709
20.6705
20.575
20.4839
20.3967
20.3128
20.2318
20.1529
20.0755
19.9988
19.9221
19.8445
19.7655
19.6845
19.6007
19.5137
19.4229
19.3281
19.229
19.1255
19.0172
18.9042
18.7866
18.6645
18.5381
18.4073
18.2724
18.1335
17.9907
17.8442
17.6941
17.5404
17.3831
17.2221
17.0576
16.8897
16.7188
16.5451
16.3688
16.1906
16.0117
15.833
15.6558
15.4812
15.311
15.1469
14.991
14.8451
14.7108
14.5896
14.483
14.3926
14.3194
14.2634
14.2239
14.2002
14.1919
14.1972
14.2131
14.2364
14.2639
14.2924
14.3181
14.3368
14.3444
14.3369
14.3108
14.2636
14.1929
14.0963
13.9718
13.8189
13.6385
13.4314
13.1984
12.9409
12.6618
12.3645
12.0522
11.7281
11.3952
11.0564
10.7146
10.3726
10.0335
9.69996
9.375
9.06147
8.76226
8.48026
8.21835
7.97942
29.5565
29.413
29.266
29.1155
28.9614
28.8036
28.642
28.4768
28.3078
28.1352
27.9592
27.7799
27.5969
27.4101
27.2189
27.0229
26.8212
26.6133
26.3984
26.176
25.9457
25.7069
25.46
25.2051
24.9427
24.6735
24.399
24.1206
23.8399
23.5591
23.2804
23.0062
22.7387
22.4806
22.2343
22.0018
21.7847
21.5847
21.4028
21.2387
21.092
20.9618
20.8461
20.7421
20.6472
20.5584
20.4726
20.3864
20.2971
20.2031
20.1025
19.9939
19.8776
19.754
19.6237
19.488
19.3484
19.2067
19.0643
18.9222
18.7816
18.6433
18.5077
18.3752
18.2459
18.1204
17.9992
17.8829
17.7722
17.6677
17.5704
17.4806
17.3975
17.32
17.2467
17.1746
17.0994
17.0168
16.9223
16.8112
16.6787
16.5208
16.3363
16.125
15.8866
15.6246
15.3443
15.0512
14.7515
14.4525
14.1614
13.8844
13.6228
13.3765
13.1456
12.9303
12.7305
12.5463
12.3777
12.2249
23.4143
23.2571
23.1048
22.9581
22.8174
22.6835
22.5568
22.4381
22.3278
22.2261
22.1328
22.0474
21.9694
21.8982
21.8328
21.7722
21.7156
21.6621
21.6107
21.5606
21.5109
21.461
21.4105
21.3588
21.3055
21.2501
21.1924
21.1321
21.0686
21.0017
20.9308
20.8556
20.7757
20.6907
20.6003
20.5041
20.402
20.294
20.1802
20.0605
19.9353
19.8052
19.6706
19.5321
19.3906
19.2468
19.1018
18.9564
18.8119
18.6693
18.5298
18.3946
18.2646
18.1409
18.0245
17.9162
17.8162
17.7248
17.6421
17.568
17.5019
17.4433
17.3914
17.3456
17.3054
17.2703
17.2397
17.2135
17.1915
17.1738
17.1603
17.1506
17.1439
17.1397
17.1369
17.1335
17.1272
17.1156
17.096
17.0653
17.0203
16.9579
16.8751
16.7703
16.6416
16.4874
16.3074
16.103
15.8758
15.6276
15.361
15.0795
14.787
14.487
14.1833
13.8793
13.5789
13.2856
13.0032
12.7352
18.9712
18.8436
18.7252
18.6156
18.5142
18.4207
18.3345
18.2551
18.1821
18.1149
18.0531
17.9962
17.9434
17.8939
17.8469
17.8016
17.7573
17.7133
17.6689
17.6236
17.5766
17.5275
17.4758
17.4216
17.3646
17.3045
17.2414
17.1753
17.1066
17.0354
16.962
16.8866
16.8096
16.7314
16.6523
16.5727
16.4931
16.4138
16.3354
16.2584
16.1833
16.1106
16.041
15.9751
15.9136
15.8571
15.8063
15.7617
15.7236
15.6925
15.6689
15.6531
15.6451
15.6449
15.6523
15.6674
15.6899
15.7193
15.7549
15.7961
15.8421
15.8921
15.9448
15.9984
16.0515
16.1023
16.1492
16.19
16.2225
16.2442
16.2531
16.2469
16.2241
16.1834
16.1235
16.043
15.9409
15.818
15.6752
15.5137
15.3343
15.1386
14.9291
14.7087
14.4805
14.2472
14.0118
13.7761
13.5419
13.3111
13.0855
12.8669
12.657
12.4577
12.2708
12.0981
11.9414
11.8025
11.6831
11.5852
22.2037
22.0618
21.9191
21.7765
21.6346
21.4941
21.3559
21.2206
21.0889
20.9617
20.8396
20.7234
20.6139
20.512
20.4183
20.3339
20.2592
20.1944
20.1392
20.0936
20.0574
20.0303
20.0112
19.9989
19.9924
19.9903
19.9914
19.9946
19.9985
20.002
20.0037
20.0026
19.9979
19.9893
19.9762
19.9581
19.9346
19.9058
19.872
19.8334
19.7902
19.7427
19.6916
19.6374
19.5808
19.5225
19.4632
19.4035
19.3443
19.2864
19.2305
19.1774
19.1278
19.0824
19.0419
19.0069
18.9782
18.9561
18.9412
18.9337
18.9342
18.9429
18.9601
18.9856
19.0196
19.062
19.1129
19.1717
19.2381
19.3113
19.391
19.4765
19.5665
19.66
19.7556
19.852
19.9479
20.0417
20.1315
20.2156
20.2923
20.3597
20.4162
20.4601
20.4899
20.5037
20.5002
20.4789
20.4392
20.3808
20.3033
20.2064
20.0896
19.9525
19.7948
19.6161
19.416
19.194
18.9499
18.6831
25.0114
24.8059
24.614
24.4352
24.2691
24.1152
23.9729
23.842
23.7218
23.6119
23.511
23.4174
23.3293
23.245
23.1627
23.0804
22.9965
22.9089
22.8161
22.7171
22.6107
22.4961
22.3724
22.24
22.0992
21.9504
21.7943
21.632
21.4651
21.295
21.1233
20.9514
20.781
20.6137
20.4509
20.2938
20.1433
20.0001
19.8652
19.7389
19.6213
19.5125
19.4125
19.3212
19.2383
19.1637
19.097
19.0378
18.9859
18.9407
18.9017
18.8686
18.8405
18.8168
18.7965
18.7789
18.7631
18.7482
18.7334
18.7176
18.7005
18.6815
18.6605
18.6371
18.6113
18.5835
18.5542
18.5236
18.4922
18.46
18.4272
18.3939
18.3598
18.3238
18.2847
18.2412
18.1919
18.1348
18.0676
17.9881
17.8942
17.7842
17.6569
17.5108
17.3446
17.1585
16.9535
16.7304
16.4905
16.2355
15.9681
15.6911
15.4071
15.1189
14.8292
14.5407
14.2561
13.9782
13.7096
13.4532
[truncated: 44,000 more rows]

## Sheet: Sheet10
-13.0917	Right Foot ACLD
-13.2678	The first 2000 numbers are for the first subject, comprising 20 repetitions, each 100 frames and so on.
-13.45
-13.6383
-13.8327
-14.0333
-14.2401
-14.4533
-14.6729
-14.8988
-15.1313
-15.3703
-15.6159
-15.8682
-16.1274
-16.3932
-16.6659
-16.9452
-17.2313
-17.5241
-17.8233
-18.1289
-18.4407
-18.7586
-19.0825
-19.4124
-19.7481
-20.0897
-20.4374
-20.7913
-21.1518
-21.5191
-21.8936
-22.2758
-22.6662
-23.0654
-23.4737
-23.8919
-24.3203
-24.7596
-25.2104
-25.6732
-26.1488
-26.6378
-27.1409
-27.6592
-28.1939
-28.7464
-29.318
-29.9103
-30.5257
-31.1664
-31.835
-32.5339
-33.2662
-34.0353
-34.8445
-35.6971
-36.5966
-37.5462
-38.5495
-39.6096
-40.7297
-41.9112
-43.1559
-44.465
-45.8399
-47.2792
-48.7806
-50.3417
-51.9599
-53.6311
-55.349
-57.1071
-58.899
-60.7177
-62.5548
-64.4015
-66.2489
-68.0883
-69.9106
-71.7065
-73.4668
-75.1822
-76.8439
-78.4435
-79.9727
-81.4229
-82.7866
-84.0577
-85.2306
-86.3
-87.2602
-88.1057
-88.831
-89.4306
-89.899
-90.2306
-90.42
-90.4615
-17.3548
-17.5594
-17.7602
-17.9574
-18.1512
-18.3417
-18.5293
-18.7139
-18.8959
-19.0754
-19.2528
-19.4293
-19.6058
-19.7834
-19.9631
-20.1458
-20.3325
-20.5241
-20.7214
-20.9251
-21.1359
-21.3543
-21.5809
-21.8161
-22.0603
-22.3139
-22.5773
-22.8508
-23.1347
-23.4295
-23.7353
-24.0527
-24.382
-24.7236
-25.0779
-25.4453
-25.8262
-26.221
-26.6302
-27.0541
-27.4931
-27.9476
-28.418
-28.9047
-29.4079
-29.9284
-30.4668
-31.0237
-31.5999
-32.1963
-32.8144
-33.4557
-34.1218
-34.8143
-35.5354
-36.2877
-37.0736
-37.8956
-38.7564
-39.6588
-40.6058
-41.6
-42.6443
-43.7405
-44.8904
-46.096
-47.3587
-48.6782
-50.0529
-51.4814
-52.9622
-54.4915
-56.0632
-57.671
-59.3084
-60.9683
-62.6408
-64.3155
-65.9821
-67.6301
-69.2487
-70.8265
-72.3526
-73.8156
-75.2054
-76.5132
-77.7304
-78.8481
-79.8594
-80.7626
-81.5576
-82.244
-82.8215
-83.2899
-83.6489
-83.8982
-84.0375
-84.0665
-83.9851
-83.7928
-12.7247
-12.9026
-13.0871
-13.2788
-13.4783
-13.6863
-13.9035
-14.1306
-14.3679
-14.6156
-14.8735
-15.1415
-15.4188
-15.7043
-15.9969
-16.2952
-16.5977
-16.9028
-17.209
-17.5153
-17.8207
-18.1244
-18.426
-18.7255
-19.0231
-19.3189
-19.613
-19.9057
-20.1969
-20.4867
-20.7746
-21.0601
-21.3427
-21.622
-21.8978
-22.1695
-22.4377
-22.7035
-22.9679
-23.2324
-23.4994
-23.7716
-24.0515
-24.3416
-24.6443
-24.962
-25.2965
-25.6488
-26.0198
-26.4103
-26.8203
-27.2497
-27.6985
-28.1665
-28.6538
-29.1604
-29.6865
-30.2327
-30.7999
-31.3889
-32.0012
-32.6385
-33.3028
-33.996
-34.7211
-35.4814
-36.2799
-37.121
-38.0097
-38.9513
-39.9512
-41.0161
-42.1526
-43.3677
-44.667
-46.0556
-47.5385
-49.1191
-50.7964
-52.5688
-54.434
-56.3853
-58.4129
-60.507
-62.6562
-64.8462
-67.062
-69.2886
-71.5089
-73.705
-75.8586
-77.95
-79.9562
-81.8543
-83.6211
-85.2336
-86.6688
-87.9037
-88.9151
-89.68
-9.61863
-9.66584
-9.71595
-9.76926
-9.82604
-9.8866
-9.9512
-10.0202
-10.0938
-10.1723
-10.2561
-10.3453
-10.4402
-10.5407
-10.6469
-10.7587
-10.8758
-10.9981
-11.1252
-11.2567
-11.3922
-11.5317
-11.6747
-11.8213
-11.9715
-12.1256
-12.2837
-12.4464
-12.614
-12.7869
-12.9655
-13.1501
-13.3407
-13.5375
-13.7405
-13.9494
-14.1643
-14.3847
-14.6106
-14.8416
-15.0777
-15.3186
-15.5642
-15.8145
-16.0695
-16.3293
-16.5942
-16.8643
-17.1401
-17.4221
-17.711
-18.0076
-18.3136
-18.6308
-18.9612
-19.3086
-19.6774
-20.0724
-20.5003
-20.9691
-21.4868
-22.0628
-22.7076
-23.4316
-24.2449
-25.1575
-26.1792
-27.3179
-28.5789
-29.9674
-31.4857
-33.1305
-34.8983
-36.7827
-38.77
-40.8455
-42.9926
-45.1886
-47.4088
-49.6284
-51.8207
-53.958
-56.0133
-57.9629
-59.7851
-61.4585
-62.9682
-64.3043
-65.4571
-66.4242
-67.2104
-67.821
-68.265
-68.5567
-68.7109
-68.7422
-68.6654
-68.4951
-68.246
-67.9328
-11.9632
-12.0443
-12.125
-12.2058
-12.2868
-12.3682
-12.4505
-12.5339
-12.6186
-12.705
-12.7931
-12.8829
-12.9744
-13.0673
-13.1616
-13.2572
-13.354
-13.452
-13.551
-13.6514
-13.7533
-13.8571
-13.9633
-14.0721
-14.1845
-14.3011
-14.4226
-14.5498
-14.6834
-14.8241
-14.9726
-15.1297
-15.2957
-15.4712
-15.6563
-15.8515
-16.057
-16.2732
-16.5002
-16.7383
-16.9877
-17.2493
-17.5238
-17.8121
-18.1151
-18.4342
-18.7714
-19.1287
-19.5081
-19.9118
-20.3427
-20.8037
-21.2979
-21.8281
-22.3976
-23.0095
-23.6671
-24.3734
-25.1314
-25.9434
-26.812
-27.7395
-28.7279
-29.778
-30.8903
-32.0654
-33.3037
-34.6038
-35.9637
-37.3813
-38.8544
-40.3798
-41.9527
-43.5684
-45.2221
-46.9086
-48.6213
-50.3535
-52.0985
-53.8493
-55.5985
-57.3382
-59.0605
-60.7575
-62.4207
-64.041
-65.6092
-67.116
-68.5524
-69.9108
-71.1835
-72.3629
-73.4416
-74.412
-75.2665
-75.9976
-76.5977
-77.0592
-77.3747
-77.5365
-13.3998
-13.6077
-13.8166
-14.0253
-14.2327
-14.4373
-14.6382
-14.8341
-15.024
-15.2078
-15.3855
-15.557
-15.7227
-15.8833
-16.0395
-16.1918
-16.3414
-16.4892
-16.6361
-16.7834
-16.9324
-17.0843
-17.2406
-17.4027
-17.5721
-17.7502
-17.9384
-18.1377
-18.3492
-18.5737
-18.8114
-19.0623
-19.3266
-19.6038
-19.8933
-20.1945
-20.5067
-20.8294
-21.162
-21.504
-21.8555
-22.2168
-22.5883
-22.9708
-23.366
-23.7754
-24.201
-24.6454
-25.1113
-25.6015
-26.1193
-26.6677
-27.2503
-27.8704
-28.5315
-29.2373
-29.9914
-30.7977
-31.6605
-32.5837
-33.5713
-34.6272
-35.7554
-36.9594
-38.241
-39.6017
-41.0427
-42.5627
-44.158
-45.8246
-47.5575
-49.3479
-51.1864
-53.0632
-54.9668
-56.8845
-58.8031
-60.7092
-62.5878
-64.4235
-66.2009
-67.9036
-69.5149
-71.0177
-72.3962
-73.6366
-74.7252
-75.6493
-76.4021
-76.9795
-77.3777
-77.5983
-77.6518
-77.5491
-77.3014
-76.9197
-76.4151
-75.7986
-75.0812
-74.2741
-12.4816
-12.6093
-12.7352
-12.8595
-12.9825
-13.1044
-13.2255
-13.346
-13.4662
-13.5864
-13.7076
-13.8305
-13.956
-14.085
-14.2184
-14.3571
-14.5021
-14.6543
-14.8146
-14.9837
-15.1627
-15.352
-15.5522
-15.764
-15.9877
-16.2236
-16.4716
-16.7318
-17.0041
-17.2881
-17.5831
-17.8887
-18.2042
-18.5288
-18.8617
-19.202
-19.549
-19.9023
-20.2612
-20.6252
-20.9941
-21.368
-21.7468
-22.1308
-22.5201
-22.915
-23.3161
-23.7237
-24.1383
-24.5607
-24.9915
-25.4315
-25.882
-26.3445
-26.8204
-27.3113
-27.8196
-28.3476
-28.8975
-29.4719
-30.0735
-30.7051
-31.3694
-32.0692
-32.807
-33.5855
-34.4073
-35.2746
-36.1894
-37.1537
-38.1695
-39.2381
-40.3605
-41.5379
-42.7711
-44.0601
-45.4045
-46.8039
-48.2576
-49.7629
-51.3172
-52.9176
-54.5604
-56.2395
-57.9489
-59.6824
-61.4318
-63.187
-64.9372
-66.672
-68.3787
-70.0431
-71.6509
-73.1878
-74.6393
-75.9913
-77.2294
-78.3392
-79.3065
-80.1169
-10.8109
-10.9004
-10.9931
-11.0893
-11.1893
-11.2935
-11.4021
-11.5154
-11.6338
-11.7573
-11.8856
-12.0185
-12.1559
-12.2973
-12.4424
-12.5908
-12.7423
-12.8966
-13.0537
-13.2133
-13.3757
-13.5411
-13.71
-13.8827
-14.06
-14.2429
-14.4321
-14.6286
-14.8333
-15.0471
-15.2708
-15.5051
-15.7502
-16.0061
-16.2729
-16.55
-16.8366
-17.1316
-17.434
-17.7426
-18.0561
-18.3731
-18.6927
-19.0141
-19.337
-19.6607
-19.9855
-20.3124
-20.6423
-20.9764
-21.317
-21.6668
-22.0287
-22.4059
-22.8027
-23.2236
-23.6731
-24.156
-24.6774
-25.2427
-25.857
-26.5251
-27.2517
-28.0415
-28.8987
-29.8267
-30.8284
-31.9067
-33.0634
-34.2985
-35.612
-37.0034
-38.4699
-40.0066
-41.6087
-43.2706
-44.9831
-46.736
-48.5191
-50.3211
-52.1287
-53.9286
-55.7074
-57.4521
-59.1506
-60.7906
-62.3603
-63.8499
-65.2506
-66.5535
-67.751
-68.8398
-69.817
-70.6798
-71.4253
-72.0508
-72.5534
-72.9303
-73.1788
-73.296
-14.7022
-14.8924
-15.0831
-15.2746
-15.4674
-15.6619
-15.8585
-16.0575
-16.2595
-16.4644
-16.6723
-16.883
-17.0964
-17.3125
-17.5316
-17.7536
-17.9789
-18.2079
-18.4414
-18.68
-18.9243
-19.1751
-19.4333
-19.6995
-19.9742
-20.2577
-20.5505
-20.8528
-21.1646
-21.4857
-21.8161
-22.1557
-22.5042
-22.8615
-23.2274
-23.6021
-23.9858
-24.3788
-24.7815
-25.1945
-25.6186
-26.0547
-26.5034
-26.9655
-27.4413
-27.9317
-28.4367
-28.9563
-29.4903
-30.0388
-30.6015
-31.1784
-31.7695
-32.3748
-32.9956
-33.633
-34.2883
-34.9636
-35.662
-36.3868
-37.1411
-37.9294
-38.7564
-39.6269
-40.5458
-41.5181
-42.549
-43.6435
-44.806
-46.0399
-47.3484
-48.7344
-50.1985
-51.739
-53.3546
-55.0429
-56.7972
-58.6094
-60.4713
-62.3732
-64.3012
-66.2411
-68.1788
-70.0983
-71.9826
-73.8142
-75.576
-77.2511
-78.8231
-80.2752
-81.5931
-82.7691
-83.7965
-84.6685
-85.3785
-85.9199
-86.286
-86.4701
-86.4655
-86.2655
-10.2975
-10.3788
-10.463
-10.5495
-10.6377
-10.7272
-10.8173
-10.9075
-10.9972
-11.0857
-11.1724
-11.2564
-11.3374
-11.4152
-11.4896
-11.5606
-11.6285
-11.6938
-11.7571
-11.819
-11.8805
-11.9426
-12.0062
-12.0725
-12.1425
-12.2172
-12.2976
-12.3843
-12.4782
-12.5797
-12.6892
-12.8069
-12.933
-13.0672
-13.2094
-13.3593
-13.5164
-13.6803
-13.8507
-14.0271
-14.2095
-14.3981
-14.593
-14.7948
-15.0043
-15.2226
-15.4506
-15.6892
-15.9394
-16.202
-16.4773
-16.7651
-17.0652
-17.3773
-17.7005
-18.0341
-18.3772
-18.7299
-19.0925
-19.4654
-19.8501
-20.2495
-20.6667
-21.1053
-21.5707
-22.0689
-22.6059
-23.1885
-23.8243
-24.5207
-25.2851
-26.1238
-27.0431
-28.0487
-29.1437
-30.3285
-31.6036
-32.9672
-34.4118
-35.929
-37.5099
-39.1414
-40.8078
-42.4933
-44.182
-45.8576
-47.5037
-49.1045
-50.6473
-52.1212
-53.5151
-54.8217
-56.0384
-57.1635
-58.1949
-59.1308
-59.9691
-60.7081
-61.3458
-61.8802
-11.3905
-11.5257
-11.6664
-11.8123
-11.9629
-12.1177
-12.2763
-12.4382
-12.6032
-12.7712
-12.9423
-13.1169
-13.2957
-13.4794
-13.6692
-13.8665
-14.0726
-14.289
-14.5169
-14.7575
-15.012
-15.2805
-15.5636
-15.8612
-16.1728
-16.4976
-16.835
-17.1842
-17.5443
-17.9146
-18.2947
-18.6843
-19.0833
-19.4914
-19.9086
-20.3348
-20.7697
-21.2129
-21.6639
-22.1222
-22.5872
-23.0585
-23.5358
-24.0193
-24.5093
-25.0061
-25.5107
-26.0238
-26.5465
-27.0798
-27.6249
-28.183
-28.7562
-29.3467
-29.9567
-30.5898
-31.25
-31.9412
-32.669
-33.4393
-34.2581
-35.1326
-36.0707
-37.0803
-38.1695
-39.3471
-40.6213
-42
-43.4894
-45.0958
-46.823
-48.6697
-50.6343
-52.7118
-54.8879
-57.147
-59.4707
-61.8318
-64.2004
-66.546
-68.8346
-71.0304
-73.0985
-75.0071
-76.7266
-78.228
-79.4925
-80.5083
-81.2647
-81.7645
-82.0244
-82.0618
-81.8991
-81.5663
-81.0936
-80.5115
-79.8504
-79.1405
-78.4121
-77.6957
-15.9293
-16.1785
-16.4344
-16.697
-16.9666
-17.2432
-17.5269
-17.8179
-18.1164
-18.4223
-18.7357
-19.0561
-19.3833
-19.7167
-20.056
-20.4011
-20.7519
-21.108
-21.4696
-21.8365
-22.2089
-22.5868
-22.9703
-23.3595
-23.7542
-24.1545
-24.5601
-24.9709
-25.3865
-25.8065
-26.2305
-26.6579
-27.0883
-27.5214
-27.9567
-28.3938
-28.8324
-29.2726
-29.7147
-30.1586
-30.6048
-31.0538
-31.5067
-31.9644
-32.4278
-32.8981
-33.3769
-33.8656
-34.3658
-34.8789
-35.4066
-35.9504
-36.5119
-37.0927
-37.6942
-38.3175
-38.964
-39.635
-40.3316
-41.0551
-41.8065
-42.587
-43.3978
-44.2403
-45.116
-46.0262
-46.9725
-47.9562
-48.9789
-50.0421
-51.1472
-52.295
-53.4859
-54.72
-55.9976
-57.3182
-58.68
-60.0807
-61.5181
-62.9897
-64.4917
-66.0195
-67.5684
-69.1337
-70.7101
-72.2912
-73.8706
-75.4417
-76.9979
-78.5312
-80.0334
-81.4964
-82.9121
-84.2722
-85.5686
-86.7931
-87.9376
-88.994
-89.954
-90.8094
-12.3711
-12.5102
-12.6541
-12.8019
-12.9531
-13.1069
-13.2628
-13.42
-13.5778
-13.7357
-13.8929
-14.049
-14.2032
-14.3553
-14.5047
-14.6513
-14.7948
-14.9353
-15.0731
-15.2084
-15.3419
-15.4743
-15.6068
-15.7408
-15.8774
-16.0183
-16.1651
-16.3194
-16.483
-16.657
-16.843
-17.0421
-17.2554
-17.4836
-17.727
-17.9862
-18.2615
-18.5524
-18.8589
-19.1806
-19.517
-19.8675
-20.2313
-20.6078
-20.9962
-21.3961
-21.8067
-22.2274
-22.6581
-23.0986
-23.5489
-24.0091
-24.4799
-24.962
-25.4564
-25.9643
-26.4876
-27.0283
-27.5887
-28.1712
-28.7795
-29.417
-30.0872
-30.7944
-31.543
-32.3376
-33.1831
-34.0837
-35.0441
-36.0685
-37.1615
-38.3257
-39.5636
-40.8773
-42.2685
-43.7354
-45.2756
-46.8861
-48.5632
-50.2983
-52.0823
-53.906
-55.759
-57.6285
-59.5012
-61.3639
-63.2034
-65.0062
-66.7589
-68.4479
-70.0621
-71.5916
-73.027
-74.3586
-75.5769
-76.6723
-77.6351
-78.4559
-79.125
-79.6329
-11.7352
-11.8465
-11.9592
-12.0733
-12.1892
-12.3071
-12.4272
-12.5497
-12.6749
-12.803
-12.9343
-13.0696
-13.2093
-13.3543
-13.5051
-13.6624
-13.8267
-13.9987
-14.179
-14.3679
-14.5657
-14.7726
-14.9886
-15.214
-15.4484
-15.6917
-15.9435
-16.2036
-16.4718
-16.748
-17.0319
-17.3234
-17.6227
-17.9304
-18.2472
-18.5737
-18.9109
-19.2607
-19.6253
-20.0065
-20.4067
-20.829
-21.2771
-21.7545
-22.2649
-22.8123
-23.401
-24.0357
-24.7206
-25.4601
-26.2578
-27.1174
-28.0425
-29.0366
-30.1009
-31.2364
-32.4436
-33.7233
-35.0739
-36.4917
-37.9728
-39.5134
-41.1087
-42.7509
-44.432
-46.1438
-47.878
-49.6257
-51.3772
-53.1229
-54.8534
-56.5597
-58.2334
-59.8665
-61.4506
-62.978
-64.4421
-65.8368
-67.1558
-68.393
-69.5442
-70.606
-71.5749
-72.4476
-73.2227
-73.9009
-74.4833
-74.9708
-75.365
-75.6691
-75.8869
-76.022
-76.0781
-76.0589
-75.9679
-75.809
-75.5858
-75.3019
-74.9611
-74.567
-12.4788
-12.5705
-12.6672
-12.7694
-12.8774
-12.9915
-13.1122
-13.2399
-13.3749
-13.5176
-13.6683
-13.8273
-13.9946
-14.1704
-14.3548
-14.5478
-14.7495
-14.9598
-15.1788
-15.4065
-15.6429
-15.8882
-16.1426
-16.4063
-16.6795
-16.9627
-17.2564
-17.5612
-17.8777
-18.2067
-18.5491
-18.9061
-19.2785
-19.6676
-20.0749
-20.502
-20.9505
-21.422
-21.9185
-22.4422
-22.9952
-23.5798
-24.1982
-24.8529
-25.5461
-26.2802
-27.0578
-27.8807
-28.7509
-29.6701
-30.6402
-31.6628
-32.7383
-33.8671
-35.0495
-36.2857
-37.5749
-38.9149
-40.3034
-41.7383
-43.2168
-44.7343
-46.2855
-47.8649
-49.4672
-51.0857
-52.7123
-54.3385
-55.9558
-57.5558
-59.1288
-60.6649
-62.154
-63.5862
-64.9523
-66.2448
-67.4563
-68.5795
-69.6073
-70.5368
-71.3672
-72.0978
-72.7278
-73.2581
-73.6934
-74.0392
-74.3007
-74.4833
-74.5917
-74.6303
-74.6036
-74.516
-74.3718
-74.1756
-73.9316
-73.6444
-73.3183
-72.9578
-72.5673
-72.1511
-12.9795
-13.051
-13.1257
-13.2036
-13.2849
-13.3698
-13.4585
-13.551
-13.6475
-13.7478
-13.8516
-13.9589
-14.0692
-14.1824
-14.2983
-14.4169
-14.5382
-14.6625
-14.79
-14.921
-15.056
-15.1951
-15.3386
-15.4866
-15.6391
-15.7961
-15.9577
-16.1238
-16.2945
-16.4704
-16.6519
-16.8397
-17.0348
-17.2386
-17.4521
-17.6765
-17.9129
-18.1622
-18.4251
-18.7017
-18.9921
-19.2962
-19.6136
-19.9434
-20.2852
-20.6382
-21.0019
-21.3756
-21.7592
-22.1529
-22.5572
-22.973
-23.4024
-23.848
-24.3124
-24.7997
-25.3149
-25.8628
-26.449
-27.0799
-27.7618
-28.5014
-29.3056
-30.1811
-31.1348
-32.1733
-33.3025
-34.5285
-35.8563
-37.2889
-38.8291
-40.4789
-42.2358
-44.0962
-46.0562
-48.1069
-50.2362
-52.4318
-54.6787
-56.9572
-59.2476
-61.5294
-63.7793
-65.9739
-68.0895
-70.1038
-71.9952
-73.7422
-75.3266
-76.7349
-77.9543
-78.9748
-79.7994
-80.434
-80.8846
-81.1571
-81.2575
-81.1919
-80.9661
-80.5861
-12.3142
-12.449
-12.5858
-12.7243
-12.8643
-13.0056
-13.1478
-13.2908
-13.4342
-13.5781
-13.7228
-13.8687
-14.0162
-14.1657
-14.3177
-14.4727
-14.6311
-14.793
-14.9583
-15.1268
-15.2984
-15.4727
-15.6491
-15.8271
-16.0064
-16.1866
-16.3677
-16.5496
-16.7323
-16.9166
-17.1031
-17.2926
-17.4861
-17.6847
-17.89
-18.1032
-18.3256
-18.5586
-18.8036
-19.062
-19.335
-19.6237
-19.9293
-20.2529
-20.5955
-20.9581
-21.3416
-21.747
-22.1752
-22.6269
-23.103
-23.6044
-24.1315
-24.6849
-25.2651
-25.8727
-26.5078
-27.1708
-27.8621
-28.582
-29.3317
-30.1121
-30.9241
-31.7694
-32.6502
-33.5689
-34.5278
-35.5294
-36.5768
-37.6728
-38.8201
-40.0209
-41.2769
-42.5897
-43.9606
-45.3887
-46.8727
-48.4109
-50.001
-51.6381
-53.3165
-55.0307
-56.7741
-58.538
-60.3134
-62.0911
-63.8611
-65.6112
-67.3293
-69.0033
-70.6202
-72.1667
-73.6292
-74.9943
-76.2484
-77.3781
-78.3699
-79.2103
-79.8857
-80.3828
-13.6712
-13.7953
-13.9223
-14.0523
-14.1854
-14.3214
-14.4606
-14.6029
-14.7483
-14.8968
-15.0486
-15.2037
-15.3622
-15.5245
-15.6908
-15.8613
-16.0364
-16.2163
-16.4015
-16.5923
-16.789
-16.9921
-17.2021
-17.4199
-17.6459
-17.8809
-18.1257
-18.3815
-18.6496
-18.9314
-19.2281
-19.5413
-19.8731
-20.2256
-20.6012
-21.0021
-21.4307
-21.8897
-22.382
-22.9104
-23.4779
-24.0873
-24.7411
-25.4418
-26.192
-26.9941
-27.8505
-28.7622
-29.7301
-30.7553
-31.8385
-32.9803
-34.1794
-35.4342
-36.7432
-38.1046
-39.5164
-40.9751
-42.4763
-44.0162
-45.5906
-47.1951
-48.8247
-50.4739
-52.1375
-53.8101
-55.4864
-57.1608
-58.8282
-60.4832
-62.1203
-63.7343
-65.3198
-66.8715
-68.3842
-69.8525
-71.2713
-72.6352
-73.9391
-75.178
-76.3466
-77.44
-78.4539
-79.3844
-80.2274
-80.979
-81.6358
-82.1975
-82.6644
-83.037
-83.3156
-83.5006
-83.5924
-83.5914
-83.4979
-83.3123
-83.035
-82.6663
-82.2068
-81.6566
-13.8462
-13.9676
-14.0931
-14.2228
-14.357
-14.4957
-14.639
-14.7871
-14.9401
-15.0981
-15.2613
-15.4297
-15.6033
-15.7822
-15.9662
-16.1554
-16.3496
-16.5488
-16.7531
-16.9624
-17.1768
-17.3961
-17.6204
-17.8497
-18.0841
-18.3235
-18.568
-18.8177
-19.0725
-19.3324
-19.5976
-19.868
-20.1437
-20.4246
-20.7109
-21.0024
-21.2993
-21.6015
-21.909
-22.2218
-22.54
-22.8635
-23.1925
-23.527
-23.8672
-24.2133
-24.5652
-24.9236
-25.2889
-25.6617
-26.0424
-26.4316
-26.8304
-27.24
-27.6615
-28.0961
-28.5451
-29.0102
-29.4931
-29.9958
-30.5198
-31.0672
-31.64
-32.2402
-32.8699
-33.5313
-34.2264
-34.9572
-35.7257
-36.5338
-37.3836
-38.2768
-39.2148
-40.199
-41.2305
-42.3106
-43.4404
-44.6195
-45.8475
-47.1238
-48.4479
-49.8189
-51.2343
-52.6909
-54.1859
-55.7163
-57.2785
-58.8664
-60.4734
-62.0928
-63.7182
-65.3427
-66.9598
-68.5628
-70.1452
-71.7002
-73.2212
-74.7017
-76.1349
-77.5142
-12.5467
-12.6713
-12.7964
-12.922
-13.0482
-13.1752
-13.3032
-13.4321
-13.5621
-13.6934
-13.8262
-13.9609
-14.0978
-14.2373
-14.3798
-14.5258
-14.6758
-14.8304
-14.9898
-15.1547
-15.3253
-15.5022
-15.6857
-15.8759
-16.073
-16.2772
-16.4887
-16.7075
-16.9336
-17.1672
-17.4082
-17.657
-17.9137
-18.1786
-18.4521
-18.7348
-19.0274
-19.3308
-19.6458
-19.9734
-20.3153
-20.6728
-21.0474
-21.4409
-21.8554
-22.2933
-22.7567
-23.248
-23.7699
-24.3251
-24.9166
-25.5471
-26.2193
-26.936
-27.7001
-28.5143
-29.3808
-30.3017
-31.279
-32.3147
-33.4102
-34.5664
-35.784
-37.0641
-38.4066
-39.8109
-41.2764
-42.8025
-44.3873
-46.0278
-47.7206
-49.4623
-51.2487
-53.0732
-54.9288
-56.8087
-58.7054
-60.6094
-62.5111
-64.4004
-66.2675
-68.1014
-69.8912
-71.6258
-73.2939
-74.8851
-76.3887
-77.7943
-79.0916
-80.2735
-81.3358
-82.2747
-83.0864
-83.7668
-84.3122
-84.7186
-84.9822
-85.099
-85.0652
-84.8768
[truncated: 44,000 more rows]

[truncated: 2 more sheets: Sheet11, Sheet12]
